# Supplementary material for: Di-tert-butyl 2,2′-[9H-fluorene-9,9-diylbis(p-phenyl­ene­oxy)]diacetate
Source: Acta Crystallogr Sect E Struct Rep Online. 2010 Jun 18;66(Pt 7):o1705. doi: 10.1107/S1600536810022579 (PMC3006837; doi:10.1107/S1600536810022579)
Supplement: Supplementary file 2 [file e-66-o1705-Isup2.hkl]

# 
# h,k,l, Fc-squared, Fo-squared, sigma(Fo-squared) and status flag 
# 
data_I
_shelx_title '  P21/c' 
_shelx_refln_list_code          4 
_shelx_F_calc_maximum      339.14 
_exptl_crystal_F_000      1232.00 
_reflns_d_resolution_high  0.7696 
 
loop_ 
 _symmetry_equiv_pos_as_xyz 
 'x, y, z' 
 '-x, y+1/2, -z+1/2' 
 '-x, -y, -z' 
 'x, -y-1/2, z-1/2' 
 
_cell_length_a    15.6527 
_cell_length_b    11.9466 
_cell_length_c    17.8218 
_cell_angle_alpha  90.000 
_cell_angle_beta  107.109 
_cell_angle_gamma  90.000 
 
_shelx_F_squared_multiplier     1.000 
 
loop_ 
 _refln_index_h 
 _refln_index_k 
 _refln_index_l 
 _refln_F_squared_calc 
 _refln_F_squared_meas 
 _refln_F_squared_sigma 
 _refln_observed_status 
   2   0   0     9072.97     9347.24    118.26 o 
   3   0   0    11435.81    12630.92    158.01 o 
   4   0   0    28204.45    30272.19    373.25 o 
   5   0   0     4303.61     4436.35    136.15 o 
   6   0   0     3649.08     4096.65     57.29 o 
   7   0   0     4612.04     5082.96     70.57 o 
   8   0   0      597.06      643.59     37.81 o 
   9   0   0      679.26      768.57     18.02 o 
  10   0   0        0.97        0.45      2.68 o 
  11   0   0       21.58       28.61      8.70 o 
  12   0   0      460.49      415.53     14.73 o 
  13   0   0      371.10      373.69     14.57 o 
  14   0   0     1855.12     1746.14     59.95 o 
  15   0   0      120.23      142.44     19.34 o 
  16   0   0       31.84       21.85      9.84 o 
  17   0   0      249.98      262.11     27.12 o 
  18   0   0       20.77       12.36     10.64 o 
  19   0   0       96.81      166.24     24.83 o 
   1   1   0       40.72       39.77      1.06 o 
   2   1   0     3193.91     3178.75     29.78 o 
   3   1   0     6869.98     7371.51     66.51 o 
   4   1   0    22317.52    23330.08    204.31 o 
   5   1   0        2.13        1.13      1.25 o 
   6   1   0      518.88      480.98      8.10 o 
   7   1   0     1379.83     1628.57     19.68 o 
   8   1   0      898.85      921.61     13.65 o 
   9   1   0        0.64        1.70      1.84 o 
  10   1   0        8.71        9.04      2.38 o 
  11   1   0        7.51        7.96      2.61 o 
  12   1   0      520.09      494.47     12.40 o 
  13   1   0      447.21      442.70     17.16 o 
  14   1   0      117.87      114.98      8.67 o 
  15   1   0       98.92       88.81     11.16 o 
  16   1   0        1.89       -4.61      5.00 o 
  17   1   0        2.84        5.52      6.02 o 
  18   1   0        7.47        9.75      6.87 o 
  19   1   0        0.01        1.78      7.18 o 
   0   2   0     7712.02     7705.59     98.41 o 
   1   2   0     2505.61     2441.07     21.46 o 
   2   2   0     1549.37     1493.59     15.84 o 
   3   2   0     8297.25     8992.20     80.68 o 
   4   2   0     3324.50     3438.27     33.52 o 
   5   2   0      395.66      408.30      6.85 o 
   6   2   0      541.03      535.81      8.61 o 
   7   2   0     8035.23     8877.99     82.73 o 
   8   2   0     2109.31     2167.31     25.28 o 
   9   2   0     1501.34     1629.98     21.08 o 
  10   2   0      174.00      189.38      6.37 o 
  11   2   0        0.01        1.44      2.44 o 
  12   2   0       23.03       30.26      5.00 o 
  13   2   0       57.62       55.63      6.51 o 
  14   2   0        6.29       12.49      4.58 o 
  15   2   0       28.33       24.29      5.29 o 
  16   2   0        3.62       12.20      6.22 o 
  17   2   0       11.70       16.13     11.56 o 
  18   2   0        0.07        2.68      6.51 o 
  19   2   0       94.34       94.54     13.86 o 
   1   3   0      675.12      656.45     12.41 o 
   2   3   0     4343.00     4529.59     38.23 o 
   3   3   0        0.76        4.14      1.19 o 
   4   3   0     3441.55     3441.44     36.00 o 
   5   3   0        1.19        1.25      1.29 o 
   6   3   0     3365.56     3496.40     45.36 o 
   7   3   0      195.94      193.89      6.51 o 
   8   3   0     1631.26     1558.83     19.75 o 
   9   3   0       42.01       30.00      3.68 o 
  10   3   0       13.52       26.53      3.14 o 
  11   3   0      726.64      736.41     24.15 o 
  12   3   0        0.65        2.80      3.44 o 
  13   3   0        8.49        0.37      3.73 o 
  14   3   0       40.32       45.09      6.26 o 
  15   3   0        2.36        0.03      4.13 o 
  16   3   0        8.58        3.82     12.87 o 
  17   3   0        8.01        5.41      8.47 o 
  18   3   0        0.01       -0.34      6.19 o 
  19   3   0        1.82       -2.54      7.52 o 
   0   4   0      389.03      352.83      6.63 o 
   1   4   0     1205.75     1152.32     17.06 o 
   2   4   0     4596.28     4602.45     40.31 o 
   3   4   0     1086.35     1001.32     14.08 o 
   4   4   0     1916.48     1918.04     19.12 o 
   5   4   0      649.54      643.65      9.75 o 
   6   4   0     1112.13     1234.75     15.86 o 
   7   4   0      407.76      446.54      8.39 o 
   8   4   0     1118.05     1077.21     18.06 o 
   9   4   0      273.29      264.25      7.55 o 
  10   4   0      484.22      513.69     14.31 o 
  11   4   0       12.20       20.33      4.69 o 
  12   4   0      623.25      624.07     17.87 o 
  13   4   0       40.35       41.94      6.15 o 
  14   4   0      123.87      130.27     14.69 o 
  15   4   0      124.79      114.16      9.18 o 
  16   4   0        0.06        1.05      4.24 o 
  17   4   0        0.33       -8.36      6.07 o 
  18   4   0        0.20        2.34      7.03 o 
   1   5   0      579.50      543.99      8.15 o 
   2   5   0     1375.32     1385.21     15.71 o 
   3   5   0       49.20       30.68      1.91 o 
   4   5   0      700.59      721.16      9.64 o 
   5   5   0        7.86        9.14      1.84 o 
   6   5   0     1085.96     1236.77     16.91 o 
   7   5   0     1093.79     1112.11     15.58 o 
   8   5   0       34.52       23.86      2.72 o 
   9   5   0      192.74      165.94      5.74 o 
  10   5   0       24.60       24.73      4.65 o 
  11   5   0       98.13       91.01      7.59 o 
  12   5   0       39.86       49.77      8.68 o 
  13   5   0      181.08      171.83     11.78 o 
  14   5   0      112.59      102.83     10.59 o 
  15   5   0       28.80       19.55      6.37 o 
  16   5   0        0.06       -1.82      3.87 o 
  17   5   0       47.55       44.24      7.44 o 
  18   5   0        0.21       -9.29      7.09 o 
   0   6   0     1601.33     1697.38     30.85 o 
   1   6   0      809.18      902.90     12.72 o 
   2   6   0        2.88        2.32      1.67 o 
   3   6   0       47.79       73.06      3.67 o 
   4   6   0      159.24      181.99      4.39 o 
   5   6   0       51.33       48.30      3.02 o 
   6   6   0      788.66      830.30     12.57 o 
   7   6   0      111.58       99.56      5.10 o 
   8   6   0        0.06       -1.99      3.78 o 
   9   6   0     1190.43     1113.18     30.37 o 
  10   6   0      145.86      164.61      8.87 o 
  11   6   0      407.02      424.11     13.75 o 
  12   6   0     1019.77      985.24     23.20 o 
  13   6   0      155.13      136.49      9.56 o 
  14   6   0        2.81        5.73      6.69 o 
  15   6   0        0.45       -4.72      3.97 o 
  16   6   0        0.77        1.54      4.36 o 
  17   6   0       23.48       23.19      7.85 o 
   1   7   0      364.51      343.03      6.92 o 
   2   7   0        1.70       -2.19      2.00 o 
   3   7   0       59.10       49.91      3.49 o 
   4   7   0      183.23      179.66      5.63 o 
   5   7   0       30.36       33.79      3.05 o 
   6   7   0        2.17        3.00      1.91 o 
   7   7   0      222.61      227.63      6.45 o 
   8   7   0       12.59        9.20      2.51 o 
   9   7   0        4.00        0.25      2.92 o 
  10   7   0       98.52      113.77      8.62 o 
  11   7   0       50.27       60.98     12.99 o 
  12   7   0       10.12        7.17      5.65 o 
  13   7   0       59.62       58.81      9.20 o 
  14   7   0       15.81       12.24      6.30 o 
  15   7   0       18.05       24.24      8.47 o 
  16   7   0        0.15       -0.16      5.73 o 
  17   7   0        1.44        7.42      8.64 o 
   0   8   0      724.77      680.31     19.09 o 
   1   8   0        6.14        9.56      2.06 o 
   2   8   0        4.77        6.02      2.20 o 
   3   8   0      311.90      279.48      7.27 o 
   4   8   0      376.81      373.10      8.50 o 
   5   8   0        6.59        9.40      2.50 o 
   6   8   0        7.52       11.04      2.71 o 
   7   8   0       23.85       29.57      3.89 o 
   8   8   0       26.57       35.17      6.43 o 
   9   8   0        5.01        1.43      4.38 o 
  10   8   0        1.11        1.73      4.61 o 
  11   8   0       90.26       81.88      9.98 o 
  12   8   0       21.74       18.54      6.08 o 
  13   8   0        0.06        6.44      5.46 o 
  14   8   0        0.00       -7.46      4.97 o 
  15   8   0        7.46       13.94      6.60 o 
  16   8   0        0.00       -0.35      7.32 o 
   1   9   0       16.99       13.18      3.35 o 
   2   9   0      855.12      815.84     15.80 o 
   3   9   0      624.79      597.17     13.31 o 
   4   9   0       71.00       75.73      4.96 o 
   5   9   0        0.31       -0.56      2.18 o 
   6   9   0        2.37        9.74      2.74 o 
   7   9   0        3.61        4.20      3.52 o 
   8   9   0       47.52       40.83      5.92 o 
   9   9   0      114.85       95.40     11.33 o 
  10   9   0      145.80      148.86     14.02 o 
  11   9   0        2.04        6.19      4.80 o 
  12   9   0      109.81      127.48     12.89 o 
  13   9   0       14.68       19.95      6.75 o 
  14   9   0       15.49       15.33      6.93 o 
  15   9   0        0.00        1.84      6.26 o 
   0  10   0     1679.25     1556.06     41.87 o 
   1  10   0       13.06        8.80      3.38 o 
   2  10   0        5.17        2.36      4.69 o 
   3  10   0        0.26       -2.89      2.50 o 
   4  10   0      313.19      277.75     13.88 o 
   5  10   0        5.76        7.46      3.21 o 
   6  10   0      134.73      130.49      7.40 o 
   7  10   0      279.37      240.53     24.37 o 
   8  10   0       34.69       31.69      7.51 o 
   9  10   0       50.25       48.22      8.21 o 
  10  10   0        5.40       14.15      4.63 o 
  11  10   0       15.12       11.63      5.62 o 
  12  10   0        5.22        2.10      5.24 o 
  13  10   0        6.52       18.88      7.20 o 
  14  10   0       57.15       60.85     19.11 o 
   1  11   0      114.94      101.88      7.88 o 
   2  11   0      250.05      261.22      9.74 o 
   3  11   0       45.23       36.05      8.22 o 
   4  11   0       15.63       17.09      3.89 o 
   5  11   0       42.34       58.81      5.62 o 
   6  11   0       37.49       39.15      6.32 o 
   7  11   0       21.65       17.61      6.22 o 
   8  11   0        0.09        3.45      4.75 o 
   9  11   0       41.93       40.61     11.27 o 
  10  11   0       17.09       14.15     11.04 o 
  11  11   0        0.86        2.98      8.75 o 
  12  11   0        4.63        7.70      6.28 o 
  13  11   0        0.88        4.32     13.67 o 
   0  12   0       16.08       13.87      5.30 o 
   1  12   0       26.72       19.10      5.38 o 
   2  12   0       19.46       14.71      3.92 o 
   3  12   0        6.22        5.00      3.36 o 
   4  12   0       33.47       44.21      5.45 o 
   5  12   0        1.85        1.62      3.84 o 
   6  12   0        5.34        5.91      5.73 o 
   7  12   0        1.28       -1.83      4.61 o 
   8  12   0       10.60        9.09      6.12 o 
   9  12   0       23.53       20.01      7.46 o 
  10  12   0       30.50       25.62      7.95 o 
  11  12   0       30.52       38.73     10.58 o 
  12  12   0       14.48        9.47      7.56 o 
   1  13   0        1.83        1.30      3.33 o 
   2  13   0        0.01       -0.54      3.45 o 
   3  13   0        0.48        6.83      3.67 o 
   4  13   0        7.32       15.23      5.23 o 
   5  13   0        0.30       -1.94      5.74 o 
   6  13   0       22.64       21.55      6.31 o 
   7  13   0        0.07        9.89      6.37 o 
   8  13   0        0.32        2.48      5.57 o 
   9  13   0        4.71        3.61      5.95 o 
  10  13   0        4.38       12.29      9.10 o 
   0  14   0       10.20       10.23      5.87 o 
   1  14   0        0.02       -2.19      3.71 o 
   2  14   0       28.91       34.41      5.77 o 
   3  14   0        7.72       -0.97      3.88 o 
   4  14   0       10.49       19.15      6.37 o 
   5  14   0       13.41       16.14      6.07 o 
   6  14   0        9.30       10.03      6.03 o 
   7  14   0       18.12       11.59     14.07 o 
   8  14   0       44.32       52.94     11.11 o 
   1  15   0        2.74        3.83      6.26 o 
   2  15   0        0.50       -0.34      4.24 o 
   3  15   0        4.47        4.21      5.96 o 
   4  15   0        0.12       -4.30      5.26 o 
   5  15   0        0.05       -5.00      5.31 o 
 -19   1   1       38.17       37.69     17.79 o 
 -18   1   1        1.02       -0.18      6.18 o 
 -17   1   1       67.54       47.50      9.50 o 
 -16   1   1       54.97       42.58     14.36 o 
 -15   1   1        0.90       -1.52      4.97 o 
 -14   1   1       79.18       72.27      7.27 o 
 -13   1   1        2.73        2.42      3.34 o 
 -12   1   1       33.37       42.53      5.50 o 
 -11   1   1        0.00       -0.08      2.07 o 
 -10   1   1       28.88       25.94      3.01 o 
  -9   1   1       30.35       38.36      3.70 o 
  -8   1   1       68.01      107.91      4.33 o 
  -7   1   1        0.80       -0.37      1.39 o 
  -6   1   1      921.41     1037.63     13.58 o 
  -5   1   1     4790.46     5155.67     54.98 o 
  -4   1   1      845.69      814.58      9.86 o 
  -3   1   1     9785.71    10387.47     94.43 o 
  -2   1   1     5731.20     6096.41     64.17 o 
  -1   1   1      967.57      856.99      8.91 o 
   0   1   1      137.57      101.66      2.40 o 
   1   1   1        0.03       -1.12      0.75 o 
   2   1   1     2726.68     2744.16     35.59 o 
   3   1   1     3838.34     4076.12     51.96 o 
   4   1   1      455.51      421.91      6.76 o 
   5   1   1     2909.19     3045.63     30.97 o 
   6   1   1     6688.40     6929.02     65.37 o 
   7   1   1        0.77        3.67      1.77 o 
   8   1   1     1494.72     1520.51     19.65 o 
   9   1   1      225.83      244.71      6.89 o 
  10   1   1       14.12       10.40      2.64 o 
  11   1   1       35.60       42.23      4.86 o 
  12   1   1      115.47      120.44      6.19 o 
  13   1   1      155.84      146.25     13.98 o 
  14   1   1       46.38       51.08      6.47 o 
  15   1   1       26.46       30.14      7.92 o 
  16   1   1        2.05        3.07      7.15 o 
  17   1   1        0.85       -2.58      5.74 o 
  18   1   1        0.47        7.61      7.28 o 
  19   1   1        5.40      -10.43      6.95 o 
 -19   2   1       19.92       23.03      9.26 o 
 -18   2   1        2.81        0.56      7.32 o 
 -17   2   1        7.30        2.88      5.70 o 
 -16   2   1       10.38        4.55     11.50 o 
 -15   2   1        4.07       -2.39      4.71 o 
 -14   2   1       62.42       47.92      6.50 o 
 -13   2   1      286.62      304.68     11.81 o 
 -12   2   1       12.23        7.96      3.83 o 
 -11   2   1       21.40       22.18      3.14 o 
 -10   2   1     1029.12     1056.12     15.87 o 
  -9   2   1      212.45      171.45      7.18 o 
  -8   2   1     1903.02     2017.32     28.35 o 
  -7   2   1     2708.22     2857.87     30.27 o 
  -6   2   1     3031.82     3188.30     36.34 o 
  -5   2   1     3899.84     4228.17     40.84 o 
  -4   2   1     8349.40     8514.23     77.45 o 
  -3   2   1     3215.40     3150.66     30.26 o 
  -2   2   1     7308.19     7563.80     61.21 o 
  -1   2   1     4732.98     4950.49     40.67 o 
   0   2   1     4345.20     4709.99     39.41 o 
   1   2   1      325.08      349.15      6.12 o 
   2   2   1     4485.42     4356.26     46.64 o 
   3   2   1      193.22      190.62      4.51 o 
   4   2   1     1430.99     1549.36     17.45 o 
   5   2   1        3.98        7.29      1.57 o 
   6   2   1     5552.23     5918.54     56.91 o 
   7   2   1      423.04      450.41      9.73 o 
   8   2   1      436.28      388.79      8.32 o 
   9   2   1      586.67      668.88     11.89 o 
  10   2   1      939.76      927.41     22.08 o 
  11   2   1      895.25     1008.37     19.78 o 
  12   2   1      112.78       94.72      6.41 o 
  13   2   1        2.26        3.09      4.04 o 
  14   2   1      144.22      131.43      9.32 o 
  15   2   1       60.05       63.94      7.51 o 
  16   2   1       16.32       21.41      7.68 o 
  17   2   1        9.05       13.81      7.16 o 
  18   2   1        8.90       31.93      9.22 o 
 -19   3   1       13.50       22.53      9.09 o 
 -18   3   1        9.94       20.51      9.15 o 
 -17   3   1        0.47        0.41      5.54 o 
 -16   3   1        7.55        7.45      5.82 o 
 -15   3   1      187.97      187.16     11.03 o 
 -14   3   1       85.67       94.22      8.28 o 
 -13   3   1      192.49      155.62      9.53 o 
 -12   3   1      575.77      547.38     15.40 o 
 -11   3   1      124.53      148.22      8.49 o 
 -10   3   1      573.33      558.59     10.52 o 
  -9   3   1       24.38       24.54      2.59 o 
  -8   3   1     1013.57      949.27     13.46 o 
  -7   3   1        4.70        4.70      1.66 o 
  -6   3   1      341.31      346.29      6.31 o 
  -5   3   1      687.99      745.72     19.68 o 
  -4   3   1      237.25      241.87      4.65 o 
  -3   3   1     1193.35     1138.30     14.89 o 
  -2   3   1      815.35      802.24      8.25 o 
  -1   3   1     9092.37     9323.97     69.30 o 
   0   3   1    12731.35    12366.11    100.46 o 
   1   3   1       10.76        3.06      1.55 o 
   2   3   1      197.71      180.01      3.92 o 
   3   3   1       52.97       47.33      2.35 o 
   4   3   1     1060.24     1100.85     13.66 o 
   5   3   1      136.12      128.01      6.00 o 
   6   3   1     1180.22     1044.38     14.21 o 
   7   3   1      497.63      541.91      9.63 o 
   8   3   1      637.98      604.78     14.10 o 
   9   3   1      302.38      304.70      7.98 o 
  10   3   1       74.66       62.33      4.33 o 
  11   3   1        8.40        8.23      3.07 o 
  12   3   1       99.47      106.01      8.06 o 
  13   3   1       92.40      109.14      8.63 o 
  14   3   1       77.96       83.11      8.07 o 
  15   3   1        0.57        2.13      4.98 o 
  16   3   1        2.71        0.92      6.04 o 
  17   3   1        0.12        0.36      6.75 o 
  18   3   1        1.99       -3.66      6.48 o 
 -19   4   1        2.86       -6.77     12.07 o 
 -18   4   1       12.82       10.30      8.12 o 
 -17   4   1        3.56        2.56      6.35 o 
 -16   4   1        4.66        7.11      4.23 o 
 -15   4   1       36.07       40.77      8.26 o 
 -14   4   1      450.13      415.85     21.40 o 
 -13   4   1      783.91      732.91     25.16 o 
 -12   4   1       25.10       22.68      5.30 o 
 -11   4   1      434.07      464.26     13.96 o 
 -10   4   1      365.53      375.34     11.96 o 
  -9   4   1     2707.68     2759.88     30.92 o 
  -8   4   1     2156.36     2239.03     28.49 o 
  -7   4   1     1672.20     1725.58     20.47 o 
  -6   4   1     1237.96     1288.46     20.36 o 
  -5   4   1       71.70       54.29      2.74 o 
  -4   4   1     4867.02     5578.63     47.52 o 
  -3   4   1     1742.77     1577.10     19.11 o 
  -2   4   1      707.98      684.03      7.75 o 
  -1   4   1     3859.74     4021.67     35.37 o 
   0   4   1      256.67      252.77      5.76 o 
   1   4   1      732.05      705.63     10.61 o 
   2   4   1      576.69      625.84     11.10 o 
   3   4   1       53.75       30.90      2.03 o 
   4   4   1     1067.39     1133.75     14.26 o 
   5   4   1       61.82       80.91      3.54 o 
   6   4   1        2.92       -1.18      1.57 o 
   7   4   1      424.84      394.11      8.19 o 
   8   4   1      427.79      448.19      9.09 o 
   9   4   1       63.90       70.54      4.23 o 
  10   4   1     1745.20     1750.04     23.34 o 
  11   4   1       20.38       18.66      4.53 o 
  12   4   1       19.37       25.09      5.10 o 
  13   4   1       39.35       46.34      6.33 o 
  14   4   1        4.48        4.31      3.93 o 
  15   4   1        3.30       -3.06      6.02 o 
  16   4   1       19.49       18.07     10.73 o 
  17   4   1        9.41       11.55      7.19 o 
  18   4   1       44.80       44.14      9.92 o 
 -18   5   1       82.31       97.86     15.27 o 
 -17   5   1      245.30      239.25     18.37 o 
 -16   5   1      165.61      176.43     18.61 o 
 -15   5   1        4.07        1.70      5.32 o 
 -14   5   1        1.79        0.85      6.70 o 
 -13   5   1       13.15       13.06      4.53 o 
 -12   5   1      651.65      617.30     17.00 o 
 -11   5   1     3523.27     3417.63     48.40 o 
 -10   5   1      285.25      317.12     11.18 o 
  -9   5   1       14.88       20.78      4.02 o 
  -8   5   1      354.55      309.56      9.12 o 
  -7   5   1      764.52      726.80     15.00 o 
  -6   5   1      180.87      169.07      4.77 o 
  -5   5   1      912.74     1087.62     14.12 o 
  -4   5   1     2555.05     2866.99     26.95 o 
  -3   5   1       55.17       60.92      2.40 o 
  -2   5   1     4034.35     4223.29     45.44 o 
  -1   5   1     2577.69     2597.64     24.99 o 
   0   5   1     3491.30     3320.05     35.18 o 
   1   5   1      687.87      683.31     11.22 o 
   2   5   1      405.74      485.95      8.07 o 
   3   5   1     8502.08     8966.49     74.52 o 
   4   5   1      422.58      416.53      7.06 o 
   5   5   1      787.57      926.18     13.12 o 
   6   5   1      810.76      875.78     13.62 o 
   7   5   1       39.66       44.04      4.64 o 
   8   5   1      102.90      105.06      4.96 o 
   9   5   1        4.64        5.08      2.27 o 
  10   5   1      282.79      264.40     10.52 o 
  11   5   1       97.52       90.98      7.77 o 
  12   5   1      346.14      393.74     13.96 o 
  13   5   1      199.80      185.16     16.81 o 
  14   5   1       77.08       74.31     11.96 o 
  15   5   1        7.86        5.35      4.70 o 
  16   5   1        2.04       -3.10      4.21 o 
  17   5   1       49.04       59.31     10.70 o 
  18   5   1       29.49       27.77      9.41 o 
 -18   6   1        0.06        2.97     10.98 o 
 -17   6   1       63.71       76.19     18.71 o 
 -16   6   1       39.68       48.55      7.92 o 
 -15   6   1       49.72       54.59      7.28 o 
 -14   6   1       71.05       77.55     13.97 o 
 -13   6   1       22.57       25.77      8.96 o 
 -12   6   1       38.90       30.03      7.78 o 
 -11   6   1      389.68      365.99     16.15 o 
 -10   6   1       17.81       12.71      4.07 o 
  -9   6   1      533.48      518.91     13.95 o 
  -8   6   1        2.76        0.82      1.90 o 
  -7   6   1       26.35       24.21      3.88 o 
  -6   6   1      157.68      160.38      5.58 o 
  -5   6   1        3.89        2.80      1.50 o 
  -4   6   1       10.12       14.21      1.75 o 
  -3   6   1       96.51       71.81      3.64 o 
  -2   6   1       72.03       93.13      3.80 o 
  -1   6   1       97.14      122.22      4.61 o 
   0   6   1       23.03       42.74      2.78 o 
   1   6   1        2.78        2.32      1.65 o 
   2   6   1      163.41      145.63      4.65 o 
   3   6   1     1489.93     1613.57     20.82 o 
   4   6   1        4.48       12.85      1.76 o 
   5   6   1        0.09       -0.63      1.49 o 
   6   6   1        0.02        1.44      1.93 o 
   7   6   1      135.61      158.58      5.65 o 
   8   6   1        4.79        5.18      2.63 o 
   9   6   1       56.20       73.99      6.31 o 
  10   6   1      344.00      346.95     12.10 o 
  11   6   1      215.59      224.55     14.52 o 
  12   6   1       37.31       50.13      6.52 o 
  13   6   1       21.23       20.21      5.13 o 
  14   6   1        0.14       -0.30      3.71 o 
  15   6   1       10.24       -0.81      4.00 o 
  16   6   1        0.33       -1.11      5.55 o 
  17   6   1       33.82       39.54      8.74 o 
 -17   7   1        0.38       -5.68      5.73 o 
 -16   7   1        0.22       -0.87      5.64 o 
 -15   7   1       40.00       38.51      8.50 o 
 -14   7   1        0.76        1.03      4.93 o 
 -13   7   1       12.93        7.57      5.60 o 
 -12   7   1       57.52       44.36      8.04 o 
 -11   7   1       20.94       25.13      9.83 o 
 -10   7   1       75.79       96.50      7.24 o 
  -9   7   1        6.74        9.07      3.45 o 
  -8   7   1      104.81      128.82      7.00 o 
  -7   7   1       28.56       32.03      4.15 o 
  -6   7   1      448.40      410.30      8.99 o 
  -5   7   1      180.21      184.78      4.70 o 
  -4   7   1      303.16      293.15      7.01 o 
  -3   7   1      481.12      451.27     12.14 o 
  -2   7   1     1139.09     1184.16     15.19 o 
  -1   7   1      213.94      266.65      5.84 o 
   0   7   1      440.09      428.49      7.64 o 
   1   7   1       40.14       38.05      2.97 o 
   2   7   1      572.91      617.26     10.27 o 
   3   7   1       56.24       57.12      3.74 o 
   4   7   1       70.67       73.06      4.17 o 
   5   7   1       48.35       66.20      3.54 o 
   6   7   1      281.59      302.48      9.99 o 
   7   7   1       10.00       11.25      3.20 o 
   8   7   1       97.70      102.21      5.05 o 
   9   7   1        0.04       -1.38      2.90 o 
  10   7   1        4.80        2.65      4.08 o 
  11   7   1       74.71       77.26      9.61 o 
  12   7   1      153.92      144.64     12.48 o 
  13   7   1       28.50        7.43      5.39 o 
  14   7   1        0.94        2.21      6.46 o 
  15   7   1       34.88       49.83      8.89 o 
  16   7   1       19.39       39.12      9.32 o 
  17   7   1        1.85       -4.44      6.46 o 
 -16   8   1       11.75        0.42      7.04 o 
 -15   8   1        2.75       -1.00      5.82 o 
 -14   8   1        3.42       11.53      5.85 o 
 -13   8   1       16.22       23.89      6.66 o 
 -12   8   1        1.98       -0.57      4.63 o 
 -11   8   1       32.30       37.83      7.03 o 
 -10   8   1        0.42       -2.89      6.41 o 
  -9   8   1        2.94        0.61      4.16 o 
  -8   8   1       12.98        3.20      4.12 o 
  -7   8   1       63.68       46.11      4.12 o 
  -6   8   1      657.51      689.92     17.49 o 
  -5   8   1        1.85        4.82      2.25 o 
  -4   8   1       28.82       25.36      3.19 o 
  -3   8   1       97.74      107.93      7.86 o 
  -2   8   1      176.48      171.46      5.45 o 
  -1   8   1      291.04      263.94      5.97 o 
   0   8   1       56.43       60.04      4.75 o 
   1   8   1       55.37       60.52      3.63 o 
   2   8   1       53.43       67.85      4.53 o 
   3   8   1      276.52      264.62      7.05 o 
   4   8   1       91.92      101.71      5.06 o 
   5   8   1       53.46       64.45      4.38 o 
   6   8   1        5.81        3.99      4.05 o 
   7   8   1      176.95      191.25      7.92 o 
   8   8   1        1.32       -2.22      3.71 o 
   9   8   1        9.77        1.86      4.60 o 
  10   8   1      119.33      104.41     10.60 o 
  11   8   1       11.64       24.03      6.47 o 
  12   8   1       15.26       18.06      5.94 o 
  13   8   1       22.26       20.41     11.50 o 
  14   8   1        0.29       -0.16      5.58 o 
  15   8   1        0.00       -1.89      7.89 o 
  16   8   1        6.25        6.49      9.21 o 
 -16   9   1        0.70       -0.44      6.46 o 
 -15   9   1        0.05       -5.80      5.59 o 
 -14   9   1        3.89        3.71      6.25 o 
 -13   9   1       10.60        3.60     11.21 o 
 -12   9   1       19.73       15.81      6.04 o 
 -11   9   1        6.53       23.09      6.23 o 
 -10   9   1       41.91       31.83      6.82 o 
  -9   9   1      653.74      574.93     20.70 o 
  -8   9   1       25.21       29.27      5.32 o 
  -7   9   1       45.89       62.38      6.74 o 
  -6   9   1       34.10       38.78      3.85 o 
  -5   9   1       15.39       17.79      3.86 o 
  -4   9   1       46.58       47.20      4.75 o 
  -3   9   1      663.84      689.54     29.49 o 
  -2   9   1        1.84       -0.24      3.12 o 
  -1   9   1       49.96       37.50      6.01 o 
   0   9   1      262.37      250.73      8.70 o 
   1   9   1      227.55      211.15      8.20 o 
   2   9   1       35.64       28.32      4.07 o 
   3   9   1       49.63       61.59      5.22 o 
   4   9   1       97.07       85.88      4.96 o 
   5   9   1      130.06      129.22      6.44 o 
   6   9   1        2.34        1.89      2.34 o 
   7   9   1       21.10       17.41      3.43 o 
   8   9   1       63.02       65.35      9.90 o 
   9   9   1       31.45       42.82      7.67 o 
  10   9   1        1.22       -4.52      4.15 o 
  11   9   1        2.66       -3.13      4.43 o 
  12   9   1        6.04       -6.54      6.41 o 
  13   9   1        4.16        4.32      5.95 o 
  14   9   1       13.51       17.77      9.38 o 
  15   9   1       48.45       57.29     12.24 o 
 -15  10   1        1.39       -5.51      6.30 o 
 -14  10   1       17.80       33.31      8.78 o 
 -13  10   1        7.56       20.74      6.75 o 
 -12  10   1        4.15        0.15      5.09 o 
 -11  10   1        8.60       10.84      4.80 o 
 -10  10   1        0.47       -1.94      4.53 o 
  -9  10   1        1.69        0.51      4.33 o 
  -8  10   1        3.29        4.68      4.58 o 
  -7  10   1       25.05       21.24     18.76 o 
  -6  10   1        0.71       -3.14      2.74 o 
  -5  10   1       71.67       54.65      5.19 o 
  -4  10   1       19.99       12.28      3.54 o 
  -3  10   1      175.36      175.88      8.15 o 
  -2  10   1        7.45        9.66      4.59 o 
  -1  10   1      203.79      207.14      8.70 o 
   0  10   1        3.02        5.67      3.28 o 
   1  10   1      285.25      290.49     10.27 o 
   2  10   1       81.30       74.12      6.00 o 
   3  10   1       33.44       23.02      5.11 o 
   4  10   1        3.58        5.53      3.13 o 
   5  10   1      142.70      138.26     16.73 o 
   6  10   1       36.90       39.92      5.20 o 
   7  10   1       85.78       69.24      9.46 o 
   8  10   1        1.21       -0.47      4.26 o 
   9  10   1        1.11       -1.71      3.62 o 
  10  10   1       22.74       25.73      6.60 o 
  11  10   1        5.16       15.85      6.41 o 
  12  10   1        2.19       -4.66      5.11 o 
  13  10   1       52.83       60.43     10.48 o 
  14  10   1        6.60        7.07      8.12 o 
 -13  11   1       27.52       30.70      8.95 o 
 -12  11   1        9.86       17.95      7.14 o 
 -11  11   1        4.75        4.22      5.42 o 
 -10  11   1        9.87       18.43      6.67 o 
  -9  11   1       50.87       54.70      9.48 o 
  -8  11   1       48.36       38.57     11.38 o 
  -7  11   1       13.86        0.63      5.01 o 
  -6  11   1       44.85       34.91      8.62 o 
  -5  11   1        1.47        0.46      3.52 o 
  -4  11   1       13.63       10.26      3.52 o 
  -3  11   1       15.13       19.35      4.02 o 
  -2  11   1        5.29        3.42      3.22 o 
  -1  11   1      661.38      645.51     17.95 o 
   0  11   1      220.82      222.90     18.43 o 
   1  11   1       27.59       21.95      4.59 o 
   2  11   1       94.25       83.35      7.48 o 
   3  11   1       11.19        7.19      3.31 o 
   4  11   1        0.20       -3.71      2.48 o 
   5  11   1       22.80       39.55      6.62 o 
   6  11   1        0.11       -3.84      3.54 o 
   7  11   1        0.44        7.24      4.70 o 
   8  11   1       65.37       58.67     16.25 o 
   9  11   1        0.69        6.10      6.52 o 
  10  11   1       14.03       15.86      6.57 o 
  11  11   1        0.20        1.16      5.55 o 
  12  11   1        1.37       -0.34      9.72 o 
  13  11   1        0.05        9.27      9.27 o 
 -12  12   1        0.58        1.73      6.83 o 
 -11  12   1        2.34       11.42      7.05 o 
 -10  12   1       16.03       16.09      7.05 o 
  -9  12   1        1.41        0.11      5.66 o 
  -8  12   1        7.44        1.70      7.15 o 
  -7  12   1        3.23       10.05     10.30 o 
  -6  12   1        3.62        1.65      4.14 o 
  -5  12   1       24.93       13.01      5.06 o 
  -4  12   1        2.83        2.97      3.45 o 
  -3  12   1        6.06        3.35      3.35 o 
  -2  12   1        1.57        0.40      3.06 o 
  -1  12   1       84.00       86.39      7.58 o 
   0  12   1       13.35       16.56      4.05 o 
   1  12   1       22.29       26.48      4.49 o 
   2  12   1        1.28        0.20      3.09 o 
   3  12   1        0.05       -4.36      2.91 o 
   4  12   1        7.39        7.84      3.63 o 
   5  12   1       70.56       73.74      8.55 o 
   6  12   1        3.34        2.13      4.28 o 
   7  12   1        6.88        2.25      5.41 o 
   8  12   1       19.14       18.66      6.66 o 
   9  12   1        3.78        7.48      6.42 o 
  10  12   1        7.25       -7.51      5.34 o 
  11  12   1        5.72       -6.69      5.68 o 
  12  12   1        4.34        4.70      6.40 o 
 -10  13   1        2.14        7.88      6.65 o 
  -9  13   1        0.45        0.52      5.74 o 
  -8  13   1       11.77       11.54      7.32 o 
  -7  13   1        0.28       -4.56      4.68 o 
  -6  13   1        4.46       -0.21      7.72 o 
  -5  13   1        3.15       -3.59      4.32 o 
  -4  13   1        0.03       -1.42      3.97 o 
  -3  13   1       71.74       83.97      7.26 o 
  -2  13   1       19.10       16.97      4.46 o 
  -1  13   1       31.15       26.94      4.87 o 
   0  13   1       21.82       24.67      4.76 o 
   1  13   1       20.08       15.44      4.23 o 
   2  13   1       27.30       21.96      6.41 o 
   3  13   1       75.16       75.41      7.83 o 
   4  13   1        1.27       -1.57      3.31 o 
   5  13   1        6.46       15.66      5.57 o 
   6  13   1       32.49       32.20      6.87 o 
   7  13   1        5.99        1.80      7.72 o 
   8  13   1        7.64       13.19      8.29 o 
   9  13   1        2.88       -2.69      5.63 o 
  10  13   1        0.85       12.87      8.12 o 
  -8  14   1       24.40       35.06      9.69 o 
  -7  14   1        1.07        2.52     13.21 o 
  -6  14   1       11.70       11.34      6.06 o 
  -5  14   1        2.79       -1.43      4.98 o 
  -4  14   1       15.95       27.69      6.57 o 
  -3  14   1        9.91        4.00      5.02 o 
  -2  14   1       64.57       79.28      7.53 o 
  -1  14   1        1.61       -0.38      3.83 o 
   0  14   1       27.43       23.84      4.87 o 
   1  14   1       34.27       35.09      6.16 o 
   2  14   1       21.89       22.26      5.01 o 
   3  14   1       66.47       84.01      9.94 o 
   4  14   1       14.31       16.17      5.88 o 
   5  14   1        0.13       -2.44      4.79 o 
   6  14   1        5.04       -6.14      5.02 o 
   7  14   1        7.70        8.54      7.80 o 
   8  14   1        2.50        0.08      7.44 o 
  -5  15   1        0.31        0.23      5.74 o 
  -4  15   1       31.57       33.54      7.55 o 
  -3  15   1        7.35       -0.44      5.28 o 
  -2  15   1       17.76       22.96      6.79 o 
  -1  15   1        7.69        3.67      4.46 o 
   0  15   1        0.06        0.97      4.19 o 
   1  15   1        7.44        3.76      4.71 o 
   2  15   1        3.28        2.42      4.36 o 
   3  15   1       46.76       70.75      9.41 o 
   4  15   1        0.31       -0.16      5.39 o 
 -19   0   2        0.04        3.78      9.15 o 
 -18   0   2       41.26       37.76     12.93 o 
 -17   0   2       28.96       46.79     13.16 o 
 -16   0   2       14.11       25.28     10.87 o 
 -15   0   2       77.54       70.59     14.53 o 
 -14   0   2       61.57       32.84     11.56 o 
 -13   0   2     2724.39     2768.04     72.94 o 
 -12   0   2      242.68      264.94     11.30 o 
 -11   0   2      114.65      114.81     12.47 o 
 -10   0   2      342.68      322.62     11.26 o 
  -9   0   2      491.33      411.72     24.88 o 
  -8   0   2     1256.34     1431.93     25.63 o 
  -7   0   2      387.05      364.20     19.22 o 
  -6   0   2      901.56     1124.45     28.15 o 
  -5   0   2     1272.94     1190.75     19.55 o 
  -4   0   2     1071.82     1046.12     16.82 o 
  -3   0   2      967.07     1005.99     15.50 o 
  -2   0   2     3109.36     3270.42     42.90 o 
  -1   0   2     3101.79     3004.74     32.86 o 
   0   0   2     8252.89     8539.72    147.82 o 
   1   0   2    21888.05    21235.41    373.21 o 
   2   0   2     5860.96     5851.88    102.97 o 
   3   0   2    17311.77    17459.52    298.61 o 
   4   0   2     9996.53    10348.21    180.20 o 
   5   0   2     6916.31     6799.31    121.85 o 
   6   0   2    22129.34    24251.34    302.90 o 
   7   0   2     1671.37     1685.82     29.49 o 
   8   0   2     2549.25     2855.46     45.43 o 
   9   0   2       27.66       26.82      4.61 o 
  10   0   2        2.11       -0.42      2.92 o 
  11   0   2       47.02       46.95      9.32 o 
  12   0   2       13.37       14.22      4.65 o 
  13   0   2       27.00       16.99      5.11 o 
  14   0   2        0.86       -6.06      6.86 o 
  15   0   2       18.79       16.59      8.35 o 
  16   0   2       21.46       22.42     10.64 o 
  17   0   2       79.62       82.72     17.85 o 
  18   0   2       86.96       86.15     18.99 o 
 -19   1   2       22.51       24.45     11.73 o 
 -18   1   2        0.08        7.07      6.69 o 
 -17   1   2        0.00        1.55      5.88 o 
 -16   1   2        0.00        1.12      4.93 o 
 -15   1   2       47.36       46.57      9.06 o 
 -14   1   2        5.86        6.93      6.06 o 
 -13   1   2        0.09        0.26      3.41 o 
 -12   1   2      668.85      694.59     13.15 o 
 -11   1   2       47.23       40.82      3.66 o 
 -10   1   2      407.18      464.85     14.20 o 
  -9   1   2      125.28      169.23      5.37 o 
  -8   1   2      787.92      842.75     12.38 o 
  -7   1   2       68.04       55.48      2.86 o 
  -6   1   2      976.38     1016.29     20.20 o 
  -5   1   2     6349.30     6699.33     61.95 o 
  -4   1   2     1610.81     1666.28     17.64 o 
  -3   1   2     1251.29     1132.90     14.89 o 
  -2   1   2     4166.64     4486.61     41.31 o 
  -1   1   2     6015.84     6145.40     46.30 o 
   0   1   2      623.51      674.70      6.98 o 
   1   1   2     1299.72     1268.45     15.07 o 
   2   1   2    11081.79    11268.17    137.61 o 
   3   1   2        5.33        1.66      1.66 o 
   4   1   2     1162.79     1127.22     17.96 o 
   5   1   2        1.13       -0.09      1.69 o 
   6   1   2     1619.37     1652.86     19.97 o 
   7   1   2      946.47     1070.12     15.07 o 
   8   1   2       87.55      111.05      4.86 o 
   9   1   2      133.83      185.20      6.27 o 
  10   1   2      656.02      589.58     11.80 o 
  11   1   2        1.32        1.29      2.41 o 
  12   1   2      244.59      237.19     12.44 o 
  13   1   2        6.42        4.05      3.01 o 
  14   1   2        2.83        4.04      3.81 o 
  15   1   2        8.83        3.54      5.46 o 
  16   1   2        0.60       -4.97     13.04 o 
  17   1   2       28.71       26.10     15.79 o 
  18   1   2        2.22       -1.47      6.37 o 
 -19   2   2        3.15        8.36      7.67 o 
 -18   2   2        4.74       -1.19      8.92 o 
 -17   2   2       39.71       77.55     11.41 o 
 -16   2   2       49.93       55.92      9.75 o 
 -15   2   2       40.67       40.96      8.47 o 
 -14   2   2      289.98      283.73     14.32 o 
 -13   2   2      959.70      905.94     32.49 o 
 -12   2   2        0.21       -2.42      3.00 o 
 -11   2   2      460.27      483.54     13.86 o 
 -10   2   2       18.45       15.15      3.09 o 
  -9   2   2      223.05      226.00      7.45 o 
  -8   2   2      737.96      887.94     16.70 o 
  -7   2   2       60.23       69.84      3.00 o 
  -6   2   2       62.00       45.04      4.31 o 
  -5   2   2     1758.88     1917.30     25.21 o 
  -4   2   2     7941.16     8222.45     87.49 o 
  -3   2   2    16190.19    16357.96    145.61 o 
  -2   2   2      846.59     1011.95      9.32 o 
  -1   2   2    68887.88    67381.66    572.66 o 
   0   2   2    55336.68    53912.21    703.39 o 
   1   2   2        7.76       17.24      1.82 o 
   2   2   2     6940.03     7120.13     74.40 o 
   3   2   2      177.00      196.10      9.04 o 
   4   2   2      659.38      636.68     12.25 o 
   5   2   2      552.46      585.38     11.97 o 
   6   2   2     1849.38     1846.25     21.76 o 
   7   2   2      125.07      144.91      5.05 o 
   8   2   2       86.62      111.10      4.88 o 
   9   2   2       44.43       56.47      4.08 o 
  10   2   2        2.32        5.79      2.48 o 
  11   2   2        8.31        7.19      2.78 o 
  12   2   2      206.82      194.64      7.58 o 
  13   2   2      479.08      426.83     14.42 o 
  14   2   2      100.19      112.16      8.93 o 
  15   2   2        1.78        4.06      4.12 o 
  16   2   2        7.06        6.04      5.88 o 
  17   2   2        1.43        0.33     15.79 o 
  18   2   2        5.33       -1.43     10.87 o 
 -19   3   2        1.13        7.61      7.87 o 
 -18   3   2       23.39       37.97     13.67 o 
 -17   3   2       15.29       19.33     13.33 o 
 -16   3   2        0.54        1.03      5.57 o 
 -15   3   2        0.05       -3.37      3.71 o 
 -14   3   2       24.55       26.20      5.28 o 
 -13   3   2       63.88       81.20      7.47 o 
 -12   3   2      446.40      447.20     13.87 o 
 -11   3   2      533.99      544.00     14.69 o 
 -10   3   2      438.61      428.58     12.26 o 
  -9   3   2        0.38        1.52      1.56 o 
  -8   3   2      774.82      801.82     26.33 o 
  -7   3   2     5905.03     6305.40     72.02 o 
  -6   3   2      260.14      284.59      8.05 o 
  -5   3   2      868.04      921.18     15.13 o 
  -4   3   2     6120.15     6310.96     58.45 o 
  -3   3   2        0.79        0.40      0.96 o 
  -2   3   2     3949.45     4114.70     37.91 o 
  -1   3   2    10135.03    10232.04     75.62 o 
   0   3   2     1884.76     1969.41     18.49 o 
   1   3   2     3586.32     3450.63     39.00 o 
   2   3   2     2287.94     2305.40     27.70 o 
   3   3   2     3167.27     3244.98     37.50 o 
   4   3   2     1160.72     1187.62     19.99 o 
   5   3   2      392.37      452.28     11.79 o 
   6   3   2     1211.22     1226.87     16.43 o 
   7   3   2      741.28      840.18     13.12 o 
   8   3   2        1.77        4.19      2.07 o 
   9   3   2      583.01      561.02     11.12 o 
  10   3   2        9.63       12.85      2.90 o 
  11   3   2       19.27       16.68      3.22 o 
  12   3   2      136.85      128.63      8.78 o 
  13   3   2      139.84      136.66      9.44 o 
  14   3   2       56.96       51.14      8.20 o 
  15   3   2        4.16       10.62      4.46 o 
  16   3   2       12.61       24.74      5.87 o 
  17   3   2        9.38        8.96      7.25 o 
  18   3   2        2.85        3.49      8.12 o 
 -19   4   2        0.95        7.04      7.77 o 
 -18   4   2       10.73       34.50      9.21 o 
 -17   4   2        0.76        3.57     12.18 o 
 -16   4   2       34.47       37.77      6.40 o 
 -15   4   2       72.22       63.34     10.13 o 
 -14   4   2      273.75      231.47     14.35 o 
 -13   4   2        4.73        3.45      4.03 o 
 -12   4   2     2040.81     2034.80     34.24 o 
 -11   4   2     1814.99     1872.51     63.12 o 
 -10   4   2      390.00      351.18     18.86 o 
  -9   4   2      345.00      301.75     10.17 o 
  -8   4   2      359.04      355.24     12.27 o 
  -7   4   2       64.99       64.36      4.29 o 
  -6   4   2     1994.61     2047.86     22.68 o 
  -5   4   2      406.91      413.99      6.96 o 
  -4   4   2     4556.60     4891.12     42.08 o 
  -3   4   2       71.82       81.52      2.63 o 
  -2   4   2       86.82       99.55      2.79 o 
  -1   4   2        0.15        3.88      1.40 o 
   0   4   2     2438.89     2527.06     23.63 o 
   1   4   2       17.43        6.26      1.72 o 
   2   4   2       55.24       53.10      3.51 o 
   3   4   2     1945.33     1902.34     25.03 o 
   4   4   2     1751.71     1800.77     23.31 o 
   5   4   2     1381.31     1363.37     19.39 o 
   6   4   2      597.83      637.97     14.20 o 
   7   4   2       39.32       27.96      3.49 o 
   8   4   2      396.34      424.70      9.20 o 
   9   4   2       84.56       91.01      6.19 o 
  10   4   2        8.56        7.90      2.71 o 
  11   4   2     1452.59     1379.95     26.64 o 
  12   4   2       24.31       26.32      5.10 o 
  13   4   2       43.02       29.81      5.51 o 
  14   4   2      122.30      129.35      9.91 o 
  15   4   2       38.79       50.70     11.73 o 
  16   4   2       45.05       46.19      7.32 o 
  17   4   2       26.80       40.27      9.43 o 
  18   4   2        0.02       -5.75      6.59 o 
 -18   5   2       17.40       31.88      9.26 o 
 -17   5   2        4.55       11.05      9.15 o 
 -16   5   2       28.80       37.49      6.37 o 
 -15   5   2       64.17       65.95      7.76 o 
 -14   5   2        6.06        0.73      3.93 o 
 -13   5   2        6.62        2.11      3.87 o 
 -12   5   2       64.55       77.24      7.55 o 
 -11   5   2      287.62      252.78     11.23 o 
 -10   5   2       23.50       18.88      4.39 o 
  -9   5   2       15.14       17.23      3.91 o 
  -8   5   2      813.54      813.31     11.97 o 
  -7   5   2       28.35       24.06      2.15 o 
  -6   5   2      655.71      704.26     10.51 o 
  -5   5   2       51.63       53.71      4.19 o 
  -4   5   2      152.23      200.36      4.66 o 
  -3   5   2     1810.92     1776.38     16.85 o 
  -2   5   2     1081.60     1128.18     11.75 o 
  -1   5   2     2871.09     2960.59     29.16 o 
   0   5   2      978.82      864.41     10.59 o 
   1   5   2      204.36      252.69      6.50 o 
   2   5   2      193.62      205.80      4.66 o 
   3   5   2        3.69        1.07      1.69 o 
   4   5   2      122.04      138.06      4.55 o 
   5   5   2       48.55       33.58      2.89 o 
   6   5   2      147.57      139.39      5.08 o 
   7   5   2      310.61      309.87      7.80 o 
   8   5   2       69.09       70.13      4.36 o 
   9   5   2       51.91       59.66      4.27 o 
  10   5   2        2.82       -1.93      3.40 o 
  11   5   2       50.69       43.88      6.19 o 
  12   5   2      138.21      146.24      9.71 o 
  13   5   2        1.25       -2.44      3.63 o 
  14   5   2       36.06       43.91      6.61 o 
  15   5   2       29.50       26.80      5.87 o 
  16   5   2        4.75       -1.83      5.96 o 
  17   5   2        7.28       12.01      5.96 o 
 -18   6   2        6.15       -7.67     10.53 o 
 -17   6   2        0.07        0.71      5.73 o 
 -16   6   2        4.67        7.98      4.89 o 
 -15   6   2        8.53        5.65      4.53 o 
 -14   6   2      202.84      203.15     11.50 o 
 -13   6   2       27.66       20.68      5.11 o 
 -12   6   2      128.46      129.30      9.00 o 
 -11   6   2       59.16       70.42      6.83 o 
 -10   6   2        8.33       10.03      3.68 o 
  -9   6   2      173.31      161.77      8.21 o 
  -8   6   2      280.51      257.02      9.18 o 
  -7   6   2       90.04      110.46      4.99 o 
  -6   6   2      613.50      599.23      9.90 o 
  -5   6   2      233.58      213.03      4.86 o 
  -4   6   2     1060.64     1052.60     12.06 o 
  -3   6   2     2005.47     2148.41     20.57 o 
  -2   6   2      135.71      127.17      4.27 o 
  -1   6   2     3210.13     3152.45     30.20 o 
   0   6   2     1677.73     1576.52     20.65 o 
   1   6   2       37.12       27.11      3.03 o 
   2   6   2      239.69      259.51      7.22 o 
   3   6   2       40.98       47.86      2.67 o 
   4   6   2       57.01       46.78      2.85 o 
   5   6   2      568.15      567.66     10.04 o 
   6   6   2       17.12       25.83      3.00 o 
   7   6   2       51.63       54.17      3.92 o 
   8   6   2        0.33        0.36      2.33 o 
   9   6   2       22.99       19.07      3.63 o 
  10   6   2       17.16       22.92      6.37 o 
  11   6   2      259.27      246.25     11.04 o 
  12   6   2        1.76       -0.18      3.75 o 
  13   6   2      247.64      276.14     12.74 o 
  14   6   2        0.23       -0.44      4.06 o 
  15   6   2        3.66       -1.01      4.51 o 
  16   6   2        6.09       14.04      6.58 o 
  17   6   2        1.47        2.66      6.13 o 
 -17   7   2       36.59       22.95      7.79 o 
 -16   7   2       17.47       19.53      7.22 o 
 -15   7   2       27.96       27.15      7.52 o 
 -14   7   2      259.93      286.17     16.63 o 
 -13   7   2       93.18       87.46     14.07 o 
 -12   7   2      313.54      352.06     32.81 o 
 -11   7   2       69.19       66.86      6.65 o 
 -10   7   2      196.98      204.58      9.39 o 
  -9   7   2       32.60       31.75      4.62 o 
  -8   7   2      362.19      390.37     11.30 o 
  -7   7   2       93.23       80.03      4.04 o 
  -6   7   2      170.59      144.44      4.81 o 
  -5   7   2       97.13       88.91      3.55 o 
  -4   7   2       15.39       13.79      2.57 o 
  -3   7   2      630.27      627.38     11.40 o 
  -2   7   2      179.51      140.32      4.77 o 
  -1   7   2       27.77       43.39      4.79 o 
   0   7   2      410.84      409.53      9.68 o 
   1   7   2        2.08       -0.12      2.10 o 
   2   7   2        1.09       -0.12      1.75 o 
   3   7   2       34.25       41.01      3.46 o 
   4   7   2       69.61       73.56      4.59 o 
   5   7   2       56.47       61.27      3.35 o 
   6   7   2       56.06       58.61      3.82 o 
   7   7   2        1.90       -2.55      2.22 o 
   8   7   2       94.46      102.90      5.43 o 
   9   7   2      180.85      184.64     10.38 o 
  10   7   2       10.74       10.44      5.21 o 
  11   7   2        4.20        5.75      4.74 o 
  12   7   2        9.86       12.07      5.61 o 
  13   7   2        0.10       -4.36      4.46 o 
  14   7   2        6.10        2.02      5.26 o 
  15   7   2        0.06        4.42      6.24 o 
  16   7   2        0.54        3.47      6.76 o 
 -17   8   2        3.36       -6.71      6.24 o 
 -16   8   2        0.01        6.46      6.46 o 
 -15   8   2        2.06        7.98      5.99 o 
 -14   8   2       18.72       19.46      8.35 o 
 -13   8   2       10.74       -2.14      4.98 o 
 -12   8   2       19.02        9.10      8.07 o 
 -11   8   2        0.16       -0.67      4.36 o 
 -10   8   2       30.93       32.79      6.49 o 
  -9   8   2       29.27       41.48      6.96 o 
  -8   8   2      134.54      123.67     16.53 o 
  -7   8   2       68.74       66.41      4.52 o 
  -6   8   2        3.13        2.25      2.41 o 
  -5   8   2      126.55      111.78      5.12 o 
  -4   8   2      598.96      603.70     12.35 o 
  -3   8   2      315.19      327.77      7.67 o 
  -2   8   2       50.26       55.47      3.51 o 
  -1   8   2      650.81      585.57     12.39 o 
   0   8   2        0.10       -1.36      2.38 o 
   1   8   2      400.68      431.17      8.76 o 
   2   8   2      214.74      221.92      7.22 o 
   3   8   2      260.10      264.83      7.28 o 
   4   8   2       30.09       21.63      3.15 o 
   5   8   2        2.93        4.00      2.42 o 
   6   8   2       37.96       26.95      4.05 o 
   7   8   2       18.48       21.02      3.86 o 
   8   8   2        0.76       -2.68      3.82 o 
   9   8   2      781.08      760.96     58.12 o 
  10   8   2        5.30        2.21      4.38 o 
  11   8   2       25.43       29.54      6.98 o 
  12   8   2       37.84       34.75      9.32 o 
  13   8   2        4.01       19.00      6.50 o 
  14   8   2        0.62       -5.83      4.89 o 
  15   8   2       18.89       19.21      7.67 o 
  16   8   2       10.17       10.69      7.20 o 
 -16   9   2        0.15        1.46      6.79 o 
 -15   9   2       35.51       47.88     14.36 o 
 -14   9   2        1.56        1.33      5.78 o 
 -13   9   2       11.68       30.92      8.98 o 
 -12   9   2       19.75        8.08      5.44 o 
 -11   9   2        8.62       16.89      6.06 o 
 -10   9   2       23.31       17.12      5.66 o 
  -9   9   2      200.93      196.71     11.24 o 
  -8   9   2      146.84      140.05      9.42 o 
  -7   9   2       10.93        3.13      3.51 o 
  -6   9   2       15.52       18.26      3.21 o 
  -5   9   2      278.78      270.51      7.75 o 
  -4   9   2       93.37      109.96      6.40 o 
  -3   9   2       22.48       15.98      4.64 o 
  -2   9   2      106.44       98.90      6.18 o 
  -1   9   2      297.66      313.93      9.60 o 
   0   9   2        3.60        5.32      2.93 o 
   1   9   2       22.33       27.79      4.10 o 
   2   9   2       37.76       48.69      4.82 o 
   3   9   2       13.69       10.88      2.83 o 
   4   9   2      103.64       97.83      6.10 o 
   5   9   2      145.19      127.91      5.99 o 
   6   9   2       54.89       39.59      4.85 o 
   7   9   2       18.13       12.17      3.80 o 
   8   9   2       78.89       82.82      9.38 o 
   9   9   2       11.52       12.70      5.46 o 
  10   9   2        5.38        5.40      4.89 o 
  11   9   2       11.68       16.45      6.39 o 
  12   9   2       10.85        4.36      5.28 o 
  13   9   2        0.54        8.71      5.85 o 
  14   9   2        0.09        0.13      6.17 o 
  15   9   2        3.20        9.23      7.02 o 
 -15  10   2       22.26       31.34     12.59 o 
 -14  10   2       11.77       17.60      8.29 o 
 -13  10   2       29.62       30.17      7.83 o 
 -12  10   2        2.58        1.93      4.35 o 
 -11  10   2       26.99       17.14      5.04 o 
 -10  10   2       45.56       36.25      6.17 o 
  -9  10   2        0.03        6.00      5.20 o 
  -8  10   2       30.43       31.33     14.76 o 
  -7  10   2       99.16       79.37     10.10 o 
  -6  10   2      156.85      130.75      9.45 o 
  -5  10   2       75.24       76.47      7.38 o 
  -4  10   2       18.94       25.68      5.00 o 
  -3  10   2        1.44       -0.02      3.35 o 
  -2  10   2       25.78       20.77      4.00 o 
  -1  10   2       41.29       40.03      6.19 o 
   0  10   2      466.09      495.89     12.82 o 
   1  10   2     1068.42     1081.32     19.74 o 
   2  10   2      378.39      353.86     13.54 o 
   3  10   2       89.95      101.56      6.73 o 
   4  10   2      100.89       91.91      6.50 o 
   5  10   2       52.29       45.80      5.04 o 
   6  10   2       88.47       86.75      6.46 o 
   7  10   2       25.12       13.01      5.82 o 
   8  10   2      483.06      503.00     16.81 o 
   9  10   2       98.66       85.13     10.11 o 
  10  10   2       47.24       43.62      8.37 o 
  11  10   2       24.99       30.22      7.32 o 
  12  10   2       52.00       54.44      9.50 o 
  13  10   2       12.35       15.41      6.79 o 
  14  10   2        4.56       -1.51      5.94 o 
 -14  11   2        9.75       15.80      8.30 o 
 -13  11   2        0.02       -2.26      5.47 o 
 -12  11   2       13.92        1.88      6.11 o 
 -11  11   2        6.21       14.79      6.38 o 
 -10  11   2        0.22       -3.00      4.85 o 
  -9  11   2        0.42       11.30      5.96 o 
  -8  11   2       69.73       71.34     10.13 o 
  -7  11   2        0.05        0.40      4.57 o 
  -6  11   2       16.00       17.76      5.22 o 
  -5  11   2      105.65      113.75      7.21 o 
  -4  11   2      101.95       98.46      6.98 o 
  -3  11   2       62.39       58.37      5.60 o 
  -2  11   2       67.12       67.41      6.09 o 
  -1  11   2       26.36       11.38      3.85 o 
   0  11   2        2.82        3.29      3.18 o 
   1  11   2      170.49      174.56     10.45 o 
   2  11   2      113.24      120.10      7.65 o 
   3  11   2        0.37        0.46      2.93 o 
   4  11   2        3.13       -2.13      2.86 o 
   5  11   2        0.29       -3.96      2.64 o 
   6  11   2        4.22       11.62      4.89 o 
   7  11   2        0.01       -0.91      5.03 o 
   8  11   2       27.71       36.90      8.24 o 
   9  11   2        1.50       -2.63      4.68 o 
  10  11   2       24.69       27.76      7.88 o 
  11  11   2       84.79       78.68     11.56 o 
  12  11   2        0.47       -4.35      7.44 o 
  13  11   2        1.07        1.37      9.61 o 
 -12  12   2        4.45       13.95      7.52 o 
 -11  12   2        2.23        1.23      7.49 o 
 -10  12   2        3.10        0.27      6.92 o 
  -9  12   2       11.88        2.64      5.95 o 
  -8  12   2       58.00       47.46      9.26 o 
  -7  12   2       11.68       16.42      6.23 o 
  -6  12   2        5.57        2.02      4.24 o 
  -5  12   2       97.51      117.16     10.03 o 
  -4  12   2        0.00       -1.63      3.81 o 
  -3  12   2        0.11       -3.33      3.03 o 
  -2  12   2        0.63        0.88      3.10 o 
  -1  12   2      145.71      145.17      8.48 o 
   0  12   2       13.15       11.84      3.81 o 
   1  12   2       41.73       42.84      5.33 o 
   2  12   2       32.58       34.10      4.99 o 
   3  12   2        2.35        0.68      3.08 o 
   4  12   2       65.65       65.52      8.98 o 
   5  12   2       78.20       73.44      6.60 o 
   6  12   2        9.95       11.85      5.28 o 
   7  12   2        8.29        5.03      5.42 o 
   8  12   2        0.00       -5.85      5.17 o 
   9  12   2       34.71       24.80      8.21 o 
  10  12   2       48.71       62.26     11.07 o 
  11  12   2        0.03        4.45      7.21 o 
 -11  13   2        0.76       -4.34      5.82 o 
 -10  13   2        0.62       -1.81      6.47 o 
  -9  13   2       25.60       42.50      9.35 o 
  -8  13   2        9.62        9.62      6.76 o 
  -7  13   2       21.18       24.50      7.92 o 
  -6  13   2        2.18        1.80      4.55 o 
  -5  13   2       31.42       34.59      6.77 o 
  -4  13   2        8.98       16.32      5.35 o 
  -3  13   2        0.13        4.58      3.29 o 
  -2  13   2       36.06       42.15      5.83 o 
  -1  13   2        4.91        4.91      3.39 o 
   0  13   2        4.21        1.49      3.53 o 
   1  13   2        9.82        7.82      3.78 o 
   2  13   2        4.56        1.65      4.19 o 
   3  13   2        0.75        1.68      4.29 o 
   4  13   2        5.47       -1.14      3.62 o 
   5  13   2       36.68       38.91      7.20 o 
   6  13   2        7.12       11.19      9.62 o 
   7  13   2       25.63       29.02      8.27 o 
   8  13   2       15.15       15.89      7.58 o 
   9  13   2        2.56        5.93      6.91 o 
  -8  14   2        4.40       -9.65      7.84 o 
  -7  14   2       13.94       18.24      9.55 o 
  -6  14   2        8.43        6.81      5.53 o 
  -5  14   2       23.74       32.43      8.51 o 
  -4  14   2        0.32       -0.87      7.86 o 
  -3  14   2        2.46        9.57      5.32 o 
  -2  14   2       13.92       17.41      4.64 o 
  -1  14   2        9.61       18.41      4.70 o 
   0  14   2        1.19        1.49      3.59 o 
   1  14   2        7.63        8.94      4.33 o 
   2  14   2        0.45        5.47      3.92 o 
   3  14   2       47.70       50.08      6.43 o 
   4  14   2        2.23       -4.21      4.45 o 
   5  14   2        1.20       -2.34      9.78 o 
   6  14   2        2.51        0.96      5.39 o 
   7  14   2        3.31       -4.28      9.04 o 
  -5  15   2       34.33       48.96      8.77 o 
  -4  15   2        0.07       -0.98      5.40 o 
  -3  15   2        0.73       -4.47      5.55 o 
  -2  15   2        0.13       -6.28      4.73 o 
  -1  15   2        0.26       -4.37      4.92 o 
   0  15   2        0.50        0.52      4.11 o 
   1  15   2        4.54       -3.32      4.27 o 
   2  15   2       13.09       14.68      4.94 o 
   3  15   2        0.48       -6.96      4.64 o 
   4  15   2        0.06       -4.72      5.23 o 
 -20   1   3        0.87      -10.62      7.08 o 
 -19   1   3       26.01       21.33      8.57 o 
 -18   1   3        9.35       15.51      7.56 o 
 -17   1   3       61.43       66.10     12.36 o 
 -16   1   3       53.78       42.95      8.66 o 
 -15   1   3      375.40      353.28     18.32 o 
 -14   1   3      254.67      230.29     15.27 o 
 -13   1   3      165.35      167.64      9.19 o 
 -12   1   3       12.77        8.66      3.61 o 
 -11   1   3        0.42       -0.56      2.32 o 
 -10   1   3        2.84        1.19      1.91 o 
  -9   1   3      464.15      540.49      9.54 o 
  -8   1   3      146.24      195.46      5.19 o 
  -7   1   3     1071.36     1069.30     13.68 o 
  -6   1   3     2633.79     2662.40     27.37 o 
  -5   1   3      101.93      128.69      3.32 o 
  -4   1   3     1751.96     1733.14     18.10 o 
  -3   1   3      362.48      379.84      5.58 o 
  -2   1   3        4.56        1.18      0.84 o 
  -1   1   3    12873.32    12433.79     98.80 o 
   0   1   3    16434.09    16540.13    163.90 o 
   1   1   3       44.06       43.76      2.75 o 
   2   1   3     2134.29     2189.56     30.42 o 
   3   1   3      386.74      405.62      8.93 o 
   4   1   3      186.09      176.79     11.90 o 
   5   1   3        0.28        1.07      2.75 o 
   6   1   3       55.40       48.55      4.86 o 
   7   1   3      453.19      430.59     11.10 o 
   8   1   3      131.94      130.72      5.39 o 
   9   1   3      698.10      679.83     12.64 o 
  10   1   3       16.68       17.24      3.19 o 
  11   1   3      222.43      202.78      8.30 o 
  12   1   3       36.48       36.03      4.92 o 
  13   1   3       61.82       68.01      6.59 o 
  14   1   3       45.33       48.79      6.36 o 
  15   1   3       17.99       27.68      7.75 o 
  16   1   3       46.91       39.41     23.34 o 
  17   1   3       19.86       19.23      7.48 o 
  18   1   3        0.33      -10.26     14.87 o 
 -19   2   3        0.83        0.96      8.12 o 
 -18   2   3       16.18       23.08      8.09 o 
 -17   2   3       18.82       15.51     12.18 o 
 -16   2   3        5.85       -0.22      5.44 o 
 -15   2   3        1.02        2.24      8.35 o 
 -14   2   3       19.14       22.47      5.11 o 
 -13   2   3      156.61      158.12     18.45 o 
 -12   2   3      179.40      172.38      8.98 o 
 -11   2   3        0.10       -1.09      2.92 o 
 -10   2   3       76.22       70.13      4.71 o 
  -9   2   3      288.79      305.53      6.35 o 
  -8   2   3      318.66      354.04     11.50 o 
  -7   2   3     1676.99     1764.79     33.25 o 
  -6   2   3     4038.30     4309.98     50.39 o 
  -5   2   3     1027.95     1042.49     18.48 o 
  -4   2   3     4821.68     5067.27     56.13 o 
  -3   2   3     2380.88     2444.35     24.29 o 
  -2   2   3    21563.65    22040.99    159.39 o 
  -1   2   3      250.75      286.60      4.37 o 
   0   2   3     3479.87     3492.42     30.05 o 
   1   2   3      543.49      495.76      8.44 o 
   2   2   3     3052.84     3180.44     42.87 o 
   3   2   3     1470.73     1494.98     24.71 o 
   4   2   3       12.96       11.94      2.50 o 
   5   2   3        8.77        6.55      2.33 o 
   6   2   3        2.48        6.96      2.50 o 
   7   2   3      295.37      244.93      7.38 o 
   8   2   3      313.61      319.25      8.03 o 
   9   2   3      437.13      421.19     17.88 o 
  10   2   3      170.51      182.02      6.92 o 
  11   2   3      239.24      224.10      7.84 o 
  12   2   3       22.07       19.51      4.16 o 
  13   2   3        1.26       -0.98      3.21 o 
  14   2   3      147.64      134.22     14.35 o 
  15   2   3      142.11      145.46     10.50 o 
  16   2   3        0.01        2.53      6.02 o 
  17   2   3        0.05        4.83      6.67 o 
  18   2   3       23.70        9.17     12.30 o 
 -19   3   3        4.20        3.71      7.02 o 
 -18   3   3       17.58       34.17      8.95 o 
 -17   3   3        1.92        0.19      5.78 o 
 -16   3   3       26.58       38.64      8.81 o 
 -15   3   3       31.05       23.89      5.65 o 
 -14   3   3        2.63        1.54      5.38 o 
 -13   3   3      468.86      489.31     15.17 o 
 -12   3   3      742.58      720.52     17.75 o 
 -11   3   3        9.07       12.15      3.94 o 
 -10   3   3      235.42      231.77      9.14 o 
  -9   3   3        6.80       15.16      3.42 o 
  -8   3   3       47.30       34.96      4.22 o 
  -7   3   3        0.70       -2.66      2.54 o 
  -6   3   3     1559.24     1772.55     25.01 o 
  -5   3   3     1085.94     1262.37     18.82 o 
  -4   3   3       13.37       16.39      1.97 o 
  -3   3   3      713.86      697.30      7.81 o 
  -2   3   3      181.68      207.10      3.71 o 
  -1   3   3     7670.87     7581.93     57.04 o 
   0   3   3      708.89      816.41      9.50 o 
   1   3   3      452.58      376.26      7.74 o 
   2   3   3     2928.21     2906.21     34.20 o 
   3   3   3      270.50      296.43      8.24 o 
   4   3   3      256.59      244.72     12.13 o 
   5   3   3       45.14       51.80      4.23 o 
   6   3   3     1259.89     1412.66     24.32 o 
   7   3   3      394.43      340.91      8.75 o 
   8   3   3        3.84        7.50      2.26 o 
   9   3   3       59.65       66.09      6.84 o 
  10   3   3       15.59       28.90      3.59 o 
  11   3   3       98.67      105.28      6.28 o 
  12   3   3        9.16        8.85      4.04 o 
  13   3   3      224.52      217.63     11.35 o 
  14   3   3        8.57        7.61      4.66 o 
  15   3   3        3.40        1.17      4.05 o 
  16   3   3       10.97       14.96      5.30 o 
  17   3   3        0.15       -8.93     11.84 o 
  18   3   3       13.36       11.57      8.53 o 
 -19   4   3       20.62       11.36     13.10 o 
 -18   4   3        1.79        9.33     12.36 o 
 -17   4   3        7.69       -0.35     10.75 o 
 -16   4   3       35.41       30.47      7.87 o 
 -15   4   3        1.88        4.49      6.59 o 
 -14   4   3        0.70       -0.66      3.71 o 
 -13   4   3      162.22      171.40     10.44 o 
 -12   4   3      841.97      841.22     19.98 o 
 -11   4   3      540.57      561.03     16.92 o 
 -10   4   3      804.35      853.03     18.44 o 
  -9   4   3      139.17      143.76      7.56 o 
  -8   4   3     1917.76     1853.22     28.08 o 
  -7   4   3      525.05      565.70     12.66 o 
  -6   4   3      116.75       96.48      5.93 o 
  -5   4   3      532.75      541.66      8.32 o 
  -4   4   3      252.15      281.17      4.88 o 
  -3   4   3      540.68      697.54      9.74 o 
  -2   4   3      466.26      475.32      6.40 o 
  -1   4   3     2829.31     3064.76     25.52 o 
   0   4   3      396.95      383.11      6.18 o 
   1   4   3      442.53      420.55      9.03 o 
   2   4   3      349.85      342.50      8.20 o 
   3   4   3        1.76        2.30      3.27 o 
   4   4   3     1292.06     1338.03     23.33 o 
   5   4   3      871.31      896.93     18.01 o 
   6   4   3      116.93      101.10      5.10 o 
   7   4   3      107.54      107.49      5.94 o 
   8   4   3       25.11       39.56      5.23 o 
   9   4   3      123.46      133.26      8.01 o 
  10   4   3      480.24      527.45     11.67 o 
  11   4   3        4.15       -3.56      3.25 o 
  12   4   3       20.42       13.63      7.79 o 
  13   4   3      101.75      108.08      8.92 o 
  14   4   3       59.16       58.30     10.72 o 
  15   4   3        0.92        1.46      4.33 o 
  16   4   3        4.40       11.61      5.23 o 
  17   4   3       15.63       26.59      9.35 o 
 -19   5   3        2.02        0.75      7.44 o 
 -18   5   3       56.86       58.34     11.24 o 
 -17   5   3       82.80       86.58     12.32 o 
 -16   5   3       36.84       44.70      8.46 o 
 -15   5   3       21.77       25.91      5.49 o 
 -14   5   3       15.59       18.03      4.94 o 
 -13   5   3      723.16      692.87     24.51 o 
 -12   5   3       12.41        7.94      4.34 o 
 -11   5   3      893.63      877.02     24.47 o 
 -10   5   3      514.92      499.56     13.95 o 
  -9   5   3      261.37      260.42      9.69 o 
  -8   5   3      179.25      195.18      8.07 o 
  -7   5   3       40.86       45.59      2.39 o 
  -6   5   3      300.23      300.41      6.17 o 
  -5   5   3      407.35      434.90      7.78 o 
  -4   5   3      817.43      931.52     10.78 o 
  -3   5   3     7920.38     8795.45     67.29 o 
  -2   5   3      112.34      106.87      3.24 o 
  -1   5   3     4081.91     4325.21     38.76 o 
   0   5   3      470.64      480.82     11.33 o 
   1   5   3      591.75      631.49     10.82 o 
   2   5   3        5.03        8.03      2.31 o 
   3   5   3     1024.15     1040.43     17.13 o 
   4   5   3       22.96       38.48      3.75 o 
   5   5   3        0.03        4.47      2.16 o 
   6   5   3     1507.12     1542.48     24.87 o 
   7   5   3       15.00       19.37      2.87 o 
   8   5   3      157.67      153.95      6.21 o 
   9   5   3      386.82      400.16      9.77 o 
  10   5   3      691.11      688.54     13.67 o 
  11   5   3      975.20      882.71     20.92 o 
  12   5   3      456.12      434.52     14.95 o 
  13   5   3       18.82       21.68      5.55 o 
  14   5   3       77.81       96.52     14.01 o 
  15   5   3        4.31        3.66      4.30 o 
  16   5   3       10.22       13.94      5.60 o 
  17   5   3        1.28        5.75      7.87 o 
 -18   6   3       10.05       11.33     10.75 o 
 -17   6   3       57.19       62.42      9.10 o 
 -16   6   3      191.40      200.58     12.39 o 
 -15   6   3      267.43      316.27     13.77 o 
 -14   6   3       16.16       18.08      4.99 o 
 -13   6   3       45.16       41.93      7.67 o 
 -12   6   3       37.79       34.71      6.33 o 
 -11   6   3       41.40       60.52      6.46 o 
 -10   6   3      226.30      238.74     13.03 o 
  -9   6   3      111.83      105.56     10.55 o 
  -8   6   3        8.68       10.61      3.24 o 
  -7   6   3      104.27       93.94      3.84 o 
  -6   6   3      115.20      132.99      4.63 o 
  -5   6   3        1.31        2.56      1.95 o 
  -4   6   3      861.04      989.20     11.74 o 
  -3   6   3      479.31      428.43      6.98 o 
  -2   6   3        2.74        8.16      1.94 o 
  -1   6   3       22.15       22.74      3.46 o 
   0   6   3       11.67       26.94      2.20 o 
   1   6   3     1149.90     1237.89     19.89 o 
   2   6   3       45.69       53.54      3.98 o 
   3   6   3       92.11      102.38      4.99 o 
   4   6   3       65.93       66.13      4.99 o 
   5   6   3       29.37       36.27      3.62 o 
   6   6   3      112.57       99.54      4.75 o 
   7   6   3       52.01       50.29      4.04 o 
   8   6   3        5.72        3.30      4.06 o 
   9   6   3      189.49      204.67      7.35 o 
  10   6   3        5.99       11.80      4.23 o 
  11   6   3       52.09       42.25      5.99 o 
  12   6   3       59.22       64.07      7.33 o 
  13   6   3        1.15        3.48      4.43 o 
  14   6   3       43.64       32.17      6.26 o 
  15   6   3        8.27       12.61      6.57 o 
  16   6   3        8.89        6.20      6.78 o 
 -17   7   3       10.21       17.87      7.39 o 
 -16   7   3      103.80      107.11     15.67 o 
 -15   7   3        8.37       10.56      6.22 o 
 -14   7   3        2.23       -1.84      5.01 o 
 -13   7   3       18.86       18.85      6.92 o 
 -12   7   3      551.77      569.98     23.01 o 
 -11   7   3      119.77      115.65      8.12 o 
 -10   7   3      439.01      411.52     12.81 o 
  -9   7   3       25.66       33.37      4.66 o 
  -8   7   3      206.28      214.43      8.56 o 
  -7   7   3      354.64      379.58      9.52 o 
  -6   7   3       44.89       47.36      3.17 o 
  -5   7   3      129.88      147.98      4.48 o 
  -4   7   3      785.93      787.59     10.42 o 
  -3   7   3       37.75       50.25      3.63 o 
  -2   7   3      805.43      770.09     11.45 o 
  -1   7   3      257.05      275.34      8.43 o 
   0   7   3       15.75       11.40      2.73 o 
   1   7   3      119.08       91.03      5.58 o 
   2   7   3     1076.28      997.37     16.37 o 
   3   7   3      102.12      109.23      7.21 o 
   4   7   3        1.88        1.75      1.83 o 
   5   7   3      254.08      255.26      6.44 o 
   6   7   3       30.75       29.25      3.27 o 
   7   7   3       54.66       52.76      4.14 o 
   8   7   3        0.30       -3.41      2.27 o 
   9   7   3       33.58       36.58      9.55 o 
  10   7   3       39.71       41.64      7.33 o 
  11   7   3       14.48       12.86      9.61 o 
  12   7   3        2.22        6.04      4.85 o 
  13   7   3       37.17       28.27      7.05 o 
  14   7   3       25.40       41.64      8.88 o 
  15   7   3        0.17       -2.07      7.78 o 
  16   7   3        2.90       -2.84      6.15 o 
 -17   8   3        3.23        3.17     12.70 o 
 -16   8   3        4.37       -1.74      8.24 o 
 -15   8   3        2.90       -0.45      5.61 o 
 -14   8   3        1.88        6.34      5.50 o 
 -13   8   3        9.51        8.27      5.22 o 
 -12   8   3       18.15        8.43      7.21 o 
 -11   8   3       75.47       62.31      9.32 o 
 -10   8   3        6.69       14.37      5.42 o 
  -9   8   3       19.98       35.87      8.24 o 
  -8   8   3        7.65        0.97      3.81 o 
  -7   8   3      199.60      223.47     10.81 o 
  -6   8   3       76.96       59.05      4.10 o 
  -5   8   3        2.98        2.52      2.38 o 
  -4   8   3      145.19      119.08      7.40 o 
  -3   8   3      668.60      655.23     11.11 o 
  -2   8   3      416.05      408.96      8.23 o 
  -1   8   3       45.66       43.12      4.33 o 
   0   8   3       13.97       11.08      2.84 o 
   1   8   3        1.93        1.46      2.85 o 
   2   8   3      140.87      139.54      6.68 o 
   3   8   3        0.03       -0.46      2.96 o 
   4   8   3       48.38       45.94      4.00 o 
   5   8   3      251.39      294.20      8.80 o 
   6   8   3      455.39      461.59     19.81 o 
   7   8   3        0.39       -1.31      2.84 o 
   8   8   3      283.19      272.73      9.92 o 
   9   8   3      122.71      113.33     10.96 o 
  10   8   3      132.07      131.21     12.04 o 
  11   8   3       72.95       66.65      9.59 o 
  12   8   3       11.32       17.11      7.09 o 
  13   8   3       40.19       38.10      8.50 o 
  14   8   3        0.14       -6.99      4.66 o 
  15   8   3        2.38        3.51      6.64 o 
 -16   9   3       49.07       76.90     11.48 o 
 -15   9   3        0.02       -3.18      5.65 o 
 -14   9   3        0.72        3.25      5.76 o 
 -13   9   3       12.63       10.59      8.41 o 
 -12   9   3        0.86       -9.00      6.41 o 
 -11   9   3       12.65       14.35      5.67 o 
 -10   9   3       45.31       46.14      7.34 o 
  -9   9   3      462.16      445.48     25.36 o 
  -8   9   3      325.14      301.83     12.24 o 
  -7   9   3        2.09        4.90      3.41 o 
  -6   9   3       11.29        9.95      3.89 o 
  -5   9   3      304.64      355.95      8.98 o 
  -4   9   3       50.10       55.51      6.03 o 
  -3   9   3      464.22      446.28     11.51 o 
  -2   9   3      894.22      964.97     18.82 o 
  -1   9   3      101.07       74.66      5.70 o 
   0   9   3      401.85      397.66     13.57 o 
   1   9   3       38.63       41.05      5.07 o 
   2   9   3       37.30       39.14      3.90 o 
   3   9   3       34.22       31.82      4.03 o 
   4   9   3       32.24       39.18      3.92 o 
   5   9   3        9.56        8.14      2.82 o 
   6   9   3       50.17       47.19      4.55 o 
   7   9   3       29.53       37.27      4.89 o 
   8   9   3       16.70       22.88      8.07 o 
   9   9   3      274.22      257.54     19.11 o 
  10   9   3       40.16       27.88      6.80 o 
  11   9   3       24.82       22.66      6.92 o 
  12   9   3        9.62        4.58      5.57 o 
  13   9   3        0.00       -7.13      4.75 o 
  14   9   3       10.68        0.94     13.10 o 
 -15  10   3        0.35       -1.52      6.40 o 
 -14  10   3       47.97       45.39     16.76 o 
 -13  10   3       36.25       28.44      6.61 o 
 -12  10   3        0.11       -0.85      6.19 o 
 -11  10   3       17.87       17.52      5.32 o 
 -10  10   3       15.10       32.84      6.21 o 
  -9  10   3        0.02        0.63      4.49 o 
  -8  10   3       30.78       15.46      6.05 o 
  -7  10   3       27.27       14.87      5.97 o 
  -6  10   3       74.97       62.71      7.22 o 
  -5  10   3      180.26      175.07     11.24 o 
  -4  10   3       31.24       15.81      3.72 o 
  -3  10   3       87.54      101.13     11.29 o 
  -2  10   3      203.21      182.80      8.37 o 
  -1  10   3      275.83      257.26     10.67 o 
   0  10   3       25.68       22.41      4.20 o 
   1  10   3      117.97      127.59      7.38 o 
   2  10   3       17.04       15.19      5.12 o 
   3  10   3       49.46       56.83      5.45 o 
   4  10   3       17.07       22.49      4.05 o 
   5  10   3        6.18        9.17      3.38 o 
   6  10   3       59.72       57.19      5.75 o 
   7  10   3        0.43       -2.09      3.43 o 
   8  10   3        4.87       10.90      4.34 o 
   9  10   3        0.01       -5.87     10.13 o 
  10  10   3        0.79        0.40      9.10 o 
  11  10   3        0.24       -3.45      4.49 o 
  12  10   3        0.26       -1.03      5.44 o 
  13  10   3       14.80       14.18      7.67 o 
 -14  11   3       48.24       52.51     15.10 o 
 -13  11   3       39.31       54.05     10.12 o 
 -12  11   3       17.78        2.88      5.98 o 
 -11  11   3        0.56       -0.96      4.95 o 
 -10  11   3        8.31        1.49      5.83 o 
  -9  11   3       49.58       43.90      8.66 o 
  -8  11   3       11.07        7.75      5.31 o 
  -7  11   3        4.70        0.04      8.64 o 
  -6  11   3       60.41       50.08      6.78 o 
  -5  11   3        2.51        6.34      4.21 o 
  -4  11   3        0.00        4.59      3.50 o 
  -3  11   3        1.95       -1.90      2.97 o 
  -2  11   3        1.99       -2.16      2.96 o 
  -1  11   3       40.96       46.50      5.33 o 
   0  11   3      601.36      574.40     14.55 o 
   1  11   3      197.57      192.94     14.93 o 
   2  11   3       27.46       21.98      5.70 o 
   3  11   3      100.37      116.28      7.55 o 
   4  11   3       39.52       38.06      4.94 o 
   5  11   3       22.97       27.38      4.62 o 
   6  11   3        0.53       -4.10      2.74 o 
   7  11   3       81.11       72.21     10.33 o 
   8  11   3        0.80        4.98      5.28 o 
   9  11   3        2.53        1.89      4.97 o 
  10  11   3        0.11       -0.46      4.80 o 
  11  11   3       21.57       13.27      9.72 o 
  12  11   3       15.76       14.42     10.07 o 
 -12  12   3        5.29        2.20      6.24 o 
 -11  12   3       12.10        8.07      6.62 o 
 -10  12   3        1.03        1.29      5.82 o 
  -9  12   3        2.68        2.67      5.89 o 
  -8  12   3        0.04       -4.67      4.63 o 
  -7  12   3        3.04        6.52      5.74 o 
  -6  12   3       39.33       50.56      7.31 o 
  -5  12   3        1.40        5.95      4.42 o 
  -4  12   3       34.59       41.44      5.31 o 
  -3  12   3        0.80        2.70      3.50 o 
  -2  12   3        2.19        6.56      3.38 o 
  -1  12   3       20.62       11.29      4.11 o 
   0  12   3        5.13        5.85      3.74 o 
   1  12   3        0.02        0.49      3.23 o 
   2  12   3        1.70        4.72      3.99 o 
   3  12   3       10.14       18.72      4.33 o 
   4  12   3        2.05        2.80      3.28 o 
   5  12   3       12.47        6.92      3.84 o 
   6  12   3        3.77        3.23      4.96 o 
   7  12   3        0.21        2.66      5.21 o 
   8  12   3        0.98        7.08      6.27 o 
   9  12   3        0.61        2.87      5.90 o 
  10  12   3       12.12       21.63      8.22 o 
  11  12   3        0.02        6.22      6.60 o 
 -11  13   3        0.06       -8.09      6.37 o 
 -10  13   3        0.87       -0.69      5.95 o 
  -9  13   3        1.06       -2.54      5.77 o 
  -8  13   3       15.10       31.03      8.61 o 
  -7  13   3        2.74        3.20      9.78 o 
  -6  13   3        0.56        5.98      5.21 o 
  -5  13   3        3.10        5.82      4.81 o 
  -4  13   3        0.00        0.69      4.04 o 
  -3  13   3        6.64        7.77      3.89 o 
  -2  13   3       16.44       14.73      4.31 o 
  -1  13   3        1.38        0.80      3.43 o 
   0  13   3        0.02        0.41      3.27 o 
   1  13   3        1.70        2.27      3.37 o 
   2  13   3        2.72        0.31      3.48 o 
   3  13   3        2.05       -2.07      3.42 o 
   4  13   3        1.06        5.60      3.94 o 
   5  13   3        1.19       -4.35      4.72 o 
   6  13   3       33.66       45.32      7.72 o 
   7  13   3        5.14       -6.90      5.50 o 
   8  13   3        5.11        0.92      6.40 o 
   9  13   3       32.88       56.75     26.14 o 
  -8  14   3        0.18        1.50      9.50 o 
  -7  14   3        0.17       -2.44     12.24 o 
  -6  14   3        0.30       -0.49      5.23 o 
  -5  14   3       15.45       26.48      6.48 o 
  -4  14   3        0.00        0.33      4.51 o 
  -3  14   3        0.11        1.85      4.70 o 
  -2  14   3       16.34       19.21      4.88 o 
  -1  14   3        3.22        3.87      3.76 o 
   0  14   3        3.04       -3.19      3.45 o 
   1  14   3       34.14       48.71      6.21 o 
   2  14   3        9.51       13.35      4.65 o 
   3  14   3        2.68       -4.08      3.68 o 
   4  14   3        0.58        8.73      5.46 o 
   5  14   3        3.43        6.26      5.34 o 
   6  14   3        1.35       -4.61      5.18 o 
   7  14   3        4.85       15.39      8.29 o 
  -5  15   3        0.43        0.63      6.90 o 
  -4  15   3       30.88       24.03      6.90 o 
  -3  15   3       15.70       16.01      6.44 o 
  -2  15   3        2.84        2.05      5.07 o 
  -1  15   3        1.87        4.74      4.29 o 
   0  15   3       22.56       22.94      5.29 o 
   1  15   3        1.62        3.01      4.25 o 
   2  15   3        1.55        3.91      4.55 o 
   3  15   3       32.72       32.98      7.74 o 
 -20   0   4       43.38       46.57     16.48 o 
 -19   0   4        7.41       -6.52      8.70 o 
 -18   0   4       31.18       48.62     14.42 o 
 -17   0   4        0.00        7.44      8.47 o 
 -16   0   4       47.52       61.55     13.73 o 
 -15   0   4       23.00       21.74      9.04 o 
 -14   0   4      455.32      493.34     29.52 o 
 -13   0   4     1232.67     1099.26     43.25 o 
 -12   0   4       12.47        6.79      3.75 o 
 -11   0   4      543.28      491.34     18.13 o 
 -10   0   4      643.08      659.42     15.87 o 
  -9   0   4      464.93      414.25     11.48 o 
  -8   0   4      268.20      265.66     10.18 o 
  -7   0   4     5267.29     6054.65     81.27 o 
  -6   0   4      176.73      190.66      7.32 o 
  -5   0   4      475.89      383.94      8.87 o 
  -4   0   4      912.58      709.96     16.25 o 
  -3   0   4       27.07       14.36      2.08 o 
  -2   0   4       90.49       97.49      4.99 o 
  -1   0   4   115012.72   107367.96   3583.54 o 
   0   0   4      217.85      172.77      5.78 o 
   1   0   4     1303.48     1354.97     29.06 o 
   2   0   4    12959.20    13760.40    237.86 o 
   3   0   4      487.08      492.42     14.99 o 
   4   0   4     1472.41     1639.62     36.04 o 
   5   0   4      833.48      806.94     22.08 o 
   6   0   4     3186.35     3390.33     67.85 o 
   7   0   4      309.83      317.72     13.61 o 
   8   0   4      956.16      971.46     27.92 o 
   9   0   4     1179.04     1240.75     33.87 o 
  10   0   4      146.01      126.15      8.67 o 
  11   0   4       43.70       36.38      6.11 o 
  12   0   4      108.98       86.74      8.40 o 
  13   0   4      739.68      612.33     20.14 o 
  14   0   4       77.46       68.52      8.30 o 
  15   0   4       50.74      100.91     18.19 o 
  16   0   4        0.68       -1.94      7.44 o 
  17   0   4        4.47       11.33     10.75 o 
  18   0   4        7.20       16.25     12.24 o 
 -20   1   4       34.51       56.93     14.82 o 
 -19   1   4       10.51       28.10      8.65 o 
 -18   1   4       15.90       17.16     14.47 o 
 -17   1   4       61.33       72.16     14.87 o 
 -16   1   4       17.43       10.30      5.99 o 
 -15   1   4        0.68       -8.16      9.04 o 
 -14   1   4       33.13       30.02      7.35 o 
 -13   1   4     1148.55     1048.15     21.50 o 
 -12   1   4       20.64       30.08      4.60 o 
 -11   1   4      121.10      120.71      5.02 o 
 -10   1   4       48.88       56.48      4.67 o 
  -9   1   4     1005.92     1075.55     26.09 o 
  -8   1   4       67.57       59.06      4.38 o 
  -7   1   4      881.49      848.47     12.90 o 
  -6   1   4       73.87       70.66      3.80 o 
  -5   1   4      191.94      157.87      5.90 o 
  -4   1   4      132.15      114.22      3.08 o 
  -3   1   4      550.13      636.51     10.71 o 
  -2   1   4      706.28      815.63      8.96 o 
  -1   1   4      345.34      353.84      5.12 o 
   0   1   4     2732.54     2553.67     25.90 o 
   1   1   4      304.35      320.54     18.31 o 
   2   1   4     2121.02     1980.15     28.72 o 
   3   1   4      562.28      606.79     12.29 o 
   4   1   4      189.87      193.48     12.64 o 
   5   1   4     1541.29     1681.64     26.73 o 
   6   1   4     1178.01     1361.60     23.41 o 
   7   1   4        0.59        1.10      2.75 o 
   8   1   4      330.68      308.62     11.16 o 
   9   1   4        6.07        0.75      2.16 o 
  10   1   4      179.12      145.77      9.13 o 
  11   1   4       19.90       34.90      4.12 o 
  12   1   4      105.76       77.30      5.80 o 
  13   1   4       70.32       57.23      5.33 o 
  14   1   4        7.24        7.57      3.98 o 
  15   1   4        7.47       11.34      5.47 o 
  16   1   4        3.97        7.81      6.97 o 
  17   1   4        0.22        1.83      6.80 o 
  18   1   4        6.79       16.07      9.22 o 
 -20   2   4        8.05       12.62      9.70 o 
 -19   2   4        0.68        2.69     13.21 o 
 -18   2   4        7.45       -7.68      8.87 o 
 -17   2   4        0.48        2.17      5.66 o 
 -16   2   4       19.31       12.15      6.20 o 
 -15   2   4        0.04       -5.18      4.32 o 
 -14   2   4      283.23      287.83     22.38 o 
 -13   2   4      496.41      507.55     14.78 o 
 -12   2   4       44.63       58.79     16.04 o 
 -11   2   4      506.43      534.10     22.98 o 
 -10   2   4        3.93        4.57      2.95 o 
  -9   2   4     2225.17     2214.54     47.30 o 
  -8   2   4       17.77       11.81      2.91 o 
  -7   2   4      459.92      464.39     15.99 o 
  -6   2   4      427.60      458.52     10.15 o 
  -5   2   4       16.19       22.33      2.80 o 
  -4   2   4     1591.51     1556.29     17.02 o 
  -3   2   4       48.16       60.72      2.62 o 
  -2   2   4     3559.11     3588.54     31.29 o 
  -1   2   4     1753.82     1761.79     15.30 o 
   0   2   4     4914.89     5101.35     43.07 o 
   1   2   4      257.12      228.17      5.86 o 
   2   2   4       14.30       22.48      2.79 o 
   3   2   4     1374.91     1467.05     48.28 o 
   4   2   4      829.43      864.35     16.52 o 
   5   2   4     5386.81     5513.73     73.20 o 
   6   2   4     2561.40     2760.23     40.93 o 
   7   2   4      977.99      972.03     31.35 o 
   8   2   4      295.93      305.18     14.39 o 
   9   2   4       81.68       94.04      7.00 o 
  10   2   4       87.04       87.01      5.44 o 
  11   2   4       25.39       22.59      5.37 o 
  12   2   4       11.38       10.91      3.23 o 
  13   2   4       59.47       50.55      6.44 o 
  14   2   4       34.45       35.55      5.94 o 
  15   2   4        0.13        1.88      4.13 o 
  16   2   4        0.05       -1.89      5.58 o 
  17   2   4        2.92        4.67     12.13 o 
 -19   3   4       33.11       29.95      9.47 o 
 -18   3   4       18.95       14.06      7.49 o 
 -17   3   4        2.22       -2.88      5.29 o 
 -16   3   4       12.31       14.50      8.01 o 
 -15   3   4       43.38       42.16     11.47 o 
 -14   3   4      133.80      112.66     17.79 o 
 -13   3   4      396.31      405.80     18.15 o 
 -12   3   4       18.83       26.76      5.01 o 
 -11   3   4       43.90       54.13      5.70 o 
 -10   3   4      148.55      192.02      8.44 o 
  -9   3   4       42.01       54.35      5.04 o 
  -8   3   4      289.56      304.74     17.73 o 
  -7   3   4      605.04      597.54     12.79 o 
  -6   3   4     1922.46     2006.55     27.65 o 
  -5   3   4      295.03      336.60      5.78 o 
  -4   3   4       78.89      103.04      3.26 o 
  -3   3   4      726.19      677.24      7.74 o 
  -2   3   4     1876.36     1911.47     16.88 o 
  -1   3   4     6059.04     5978.02     45.96 o 
   0   3   4       33.35       57.92      3.03 o 
   1   3   4        1.79       -0.62      1.26 o 
   2   3   4        8.78       10.48      2.21 o 
   3   3   4     4376.94     4565.31     61.63 o 
   4   3   4      298.32      272.60     21.34 o 
   5   3   4      282.46      290.45      9.22 o 
   6   3   4       60.50       64.12      9.15 o 
   7   3   4      204.80      207.99      8.35 o 
   8   3   4        6.17        7.28      3.04 o 
   9   3   4        7.56        4.95      2.53 o 
  10   3   4      178.63      206.78     11.03 o 
  11   3   4       64.71       79.95      5.68 o 
  12   3   4      388.82      401.62     11.11 o 
  13   3   4        5.09       -0.29      3.42 o 
  14   3   4      122.72      115.95     11.39 o 
  15   3   4        5.48       -0.76      4.01 o 
  16   3   4        5.20        9.00      5.04 o 
  17   3   4       12.88        4.86      7.89 o 
 -19   4   4       12.55       13.99      8.09 o 
 -18   4   4        3.28        8.00      6.90 o 
 -17   4   4       17.30       25.48     11.16 o 
 -16   4   4        7.98        2.66      5.49 o 
 -15   4   4        7.11        5.63      4.13 o 
 -14   4   4       14.00       15.60      4.86 o 
 -13   4   4      106.92      112.16     11.24 o 
 -12   4   4       13.22       -1.80      4.04 o 
 -11   4   4       59.12       36.79      5.41 o 
 -10   4   4      408.27      397.47     12.16 o 
  -9   4   4     1068.02     1024.27     19.69 o 
  -8   4   4      264.15      283.08      9.22 o 
  -7   4   4        1.95        2.90      3.17 o 
  -6   4   4      140.51      136.65      5.97 o 
  -5   4   4       20.74       24.87      2.15 o 
  -4   4   4      626.85      611.95      9.91 o 
  -3   4   4     1301.54     1268.07     12.84 o 
  -2   4   4     3001.94     3299.88     27.54 o 
  -1   4   4      171.01      123.03      3.83 o 
   0   4   4        4.95        3.68      1.41 o 
   1   4   4      539.24      529.70     10.58 o 
   2   4   4      484.26      430.19      9.49 o 
   3   4   4      102.09       88.07      4.70 o 
   4   4   4       93.59       87.56      5.49 o 
   5   4   4      176.48      173.78      7.65 o 
   6   4   4       86.53       82.08      5.80 o 
   7   4   4        4.53       10.27      2.77 o 
   8   4   4        0.93       -1.18      2.13 o 
   9   4   4       75.40       69.83      5.37 o 
  10   4   4       43.90       34.81      4.08 o 
  11   4   4       29.54       36.68      4.38 o 
  12   4   4       92.39       74.94      7.59 o 
  13   4   4        0.02       -0.95      3.53 o 
  14   4   4       18.16       10.24      4.92 o 
  15   4   4        0.14       -0.01      4.10 o 
  16   4   4       35.30       29.39      6.68 o 
  17   4   4        0.00        9.69      7.74 o 
 -19   5   4        8.05       11.43     10.70 o 
 -18   5   4        0.80       -3.51      5.69 o 
 -17   5   4        5.19       17.90      7.64 o 
 -16   5   4       18.62       20.15      5.57 o 
 -15   5   4       24.61       32.94      5.94 o 
 -14   5   4       21.10       30.31      5.70 o 
 -13   5   4       33.47       23.32      5.44 o 
 -12   5   4      150.94      141.15      9.01 o 
 -11   5   4        1.66       -4.73      3.52 o 
 -10   5   4        7.40        9.88      3.90 o 
  -9   5   4        5.73        4.96      3.09 o 
  -8   5   4       33.89       33.51      4.39 o 
  -7   5   4      698.69      707.00     14.68 o 
  -6   5   4      696.62      660.68     10.16 o 
  -5   5   4       65.00       59.19      3.03 o 
  -4   5   4     2405.44     2442.79     22.85 o 
  -3   5   4       39.71       44.02      2.56 o 
  -2   5   4        3.44        1.53      1.37 o 
  -1   5   4     1797.62     1789.42     18.95 o 
   0   5   4      127.48      118.61      3.94 o 
   1   5   4       38.80       30.35      3.00 o 
   2   5   4      281.81      287.57     11.31 o 
   3   5   4      167.84      169.03      6.45 o 
   4   5   4        2.04        0.22      2.16 o 
   5   5   4      381.55      402.19     13.50 o 
   6   5   4       99.32       99.19      5.51 o 
   7   5   4      330.11      358.38      9.80 o 
   8   5   4      107.85       97.68      6.73 o 
   9   5   4      226.09      208.04     12.41 o 
  10   5   4      477.06      461.55     11.37 o 
  11   5   4        0.24       -0.69      5.53 o 
  12   5   4        0.01        5.88      7.22 o 
  13   5   4       77.65       65.63      7.78 o 
  14   5   4       36.91       37.23      6.44 o 
  15   5   4        8.86        9.10     11.98 o 
  16   5   4        3.51        2.42      5.39 o 
  17   5   4       18.77       19.54      6.71 o 
 -18   6   4        1.94      -13.04      9.04 o 
 -17   6   4       38.25       31.99      6.78 o 
 -16   6   4      110.09      145.22     10.95 o 
 -15   6   4       13.84        1.97      4.62 o 
 -14   6   4       24.80       19.24      5.10 o 
 -13   6   4      174.15      157.08      9.93 o 
 -12   6   4       77.16       90.85      7.78 o 
 -11   6   4      844.51      808.12     19.07 o 
 -10   6   4      872.31      819.14     18.40 o 
  -9   6   4        9.43        6.68      4.00 o 
  -8   6   4      239.87      241.44      9.02 o 
  -7   6   4       65.33       87.35      4.41 o 
  -6   6   4       28.25       44.54      2.90 o 
  -5   6   4      506.18      491.22      7.77 o 
  -4   6   4     1531.68     1495.98     15.81 o 
  -3   6   4      388.11      436.48      7.07 o 
  -2   6   4      685.42      688.51      9.17 o 
  -1   6   4       61.08       57.19      3.20 o 
   0   6   4      193.31      213.82      5.22 o 
   1   6   4        8.74        8.21      2.35 o 
   2   6   4       98.34       92.19      4.91 o 
   3   6   4      264.08      292.43      8.92 o 
   4   6   4       10.20        9.24      3.77 o 
   5   6   4     1546.50     1554.12     23.18 o 
   6   6   4      210.90      207.75      7.34 o 
   7   6   4       25.82       23.20      3.35 o 
   8   6   4        0.00       -2.14      2.31 o 
   9   6   4      202.47      200.16     10.16 o 
  10   6   4       98.25      101.08      7.98 o 
  11   6   4      255.71      286.27     22.11 o 
  12   6   4       39.91       25.67      5.51 o 
  13   6   4       42.35       44.29      6.87 o 
  14   6   4       15.17       17.12      5.81 o 
  15   6   4        1.93        6.01      6.01 o 
  16   6   4       13.18       22.65      8.02 o 
 -18   7   4       50.09       56.18     17.28 o 
 -17   7   4        3.44        0.99      6.07 o 
 -16   7   4        6.78        8.39      6.04 o 
 -15   7   4       15.36        9.36      6.08 o 
 -14   7   4      123.43      120.02     12.20 o 
 -13   7   4      292.38      280.94     14.09 o 
 -12   7   4        8.98        0.67      4.24 o 
 -11   7   4      312.80      316.49     11.96 o 
 -10   7   4        8.18        5.75      3.54 o 
  -9   7   4      203.28      235.40      9.39 o 
  -8   7   4        0.82       -3.47      2.31 o 
  -7   7   4        1.64       -0.51      1.78 o 
  -6   7   4      139.79      148.04      5.05 o 
  -5   7   4      269.76      294.24      6.21 o 
  -4   7   4      392.32      383.59      7.03 o 
  -3   7   4        4.64        4.07      1.69 o 
  -2   7   4      253.25      219.65      5.91 o 
  -1   7   4      682.36      670.44     10.42 o 
   0   7   4       79.99      103.62      3.93 o 
   1   7   4      268.83      264.91      7.92 o 
   2   7   4      486.75      453.36     16.96 o 
   3   7   4     1204.44     1253.41     21.61 o 
   4   7   4        3.91       11.61      2.53 o 
   5   7   4       14.92       23.22      4.31 o 
   6   7   4      225.37      229.74      7.14 o 
   7   7   4       16.92       15.30      3.01 o 
   8   7   4      115.47      113.12      5.98 o 
   9   7   4        4.61        3.62      4.28 o 
  10   7   4        8.86        1.20      7.84 o 
  11   7   4       66.66       78.34      9.91 o 
  12   7   4        0.51       -3.69      3.95 o 
  13   7   4        0.18       -7.15      4.76 o 
  14   7   4        0.62       -1.85      5.08 o 
  15   7   4       18.11       26.91      8.05 o 
 -17   8   4       16.20       19.93     12.53 o 
 -16   8   4       11.19       21.07     15.39 o 
 -15   8   4        0.80       -5.24      5.21 o 
 -14   8   4        0.91        2.93      5.50 o 
 -13   8   4        7.24       -3.96      4.39 o 
 -12   8   4       44.90       62.07     12.47 o 
 -11   8   4       26.23       24.00      6.59 o 
 -10   8   4       40.24       40.26      7.00 o 
  -9   8   4       23.76       24.74      5.20 o 
  -8   8   4        0.23       -0.99      4.33 o 
  -7   8   4       58.83       59.10      6.33 o 
  -6   8   4      151.94      140.27      7.30 o 
  -5   8   4       94.90       98.49      4.90 o 
  -4   8   4        1.22       -2.39      1.64 o 
  -3   8   4       13.76       12.50      2.68 o 
  -2   8   4      178.35      189.39      5.81 o 
  -1   8   4       64.13       59.70      4.85 o 
   0   8   4      179.76      184.16      7.27 o 
   1   8   4       75.98       71.10      5.24 o 
   2   8   4      180.93      188.62      7.34 o 
   3   8   4       13.29       17.63      3.46 o 
   4   8   4       46.77       35.36      4.20 o 
   5   8   4        5.56        4.60      3.07 o 
   6   8   4       19.65       23.76      4.18 o 
   7   8   4      327.10      304.83     10.60 o 
   8   8   4        2.73        0.63      3.24 o 
   9   8   4       63.15       55.67      8.41 o 
  10   8   4      135.61      119.51     17.33 o 
  11   8   4       91.72      101.38     12.59 o 
  12   8   4        0.07        1.13      4.89 o 
  13   8   4       15.64       15.87      6.30 o 
  14   8   4       14.25       20.71      7.62 o 
  15   8   4        1.38       10.02      8.58 o 
 -16   9   4        0.07       -8.48      5.66 o 
 -15   9   4        3.99        6.65      6.38 o 
 -14   9   4       16.76       10.25      7.21 o 
 -13   9   4        5.01        1.07      5.03 o 
 -12   9   4        5.20       10.49      5.86 o 
 -11   9   4       26.49       24.12      5.61 o 
 -10   9   4        0.81       -4.63      3.15 o 
  -9   9   4        9.47        3.08      4.06 o 
  -8   9   4       30.00       22.87      5.23 o 
  -7   9   4        0.78       -1.74      3.35 o 
  -6   9   4       59.80       88.81      5.11 o 
  -5   9   4       41.95       25.23      4.05 o 
  -4   9   4      100.30       95.00      8.07 o 
  -3   9   4       37.02       40.29      4.55 o 
  -2   9   4       22.11       18.89      3.77 o 
  -1   9   4      197.17      184.24      7.81 o 
   0   9   4      126.18      113.89      6.57 o 
   1   9   4      479.27      511.95     12.48 o 
   2   9   4      181.79      166.46      7.63 o 
   3   9   4        7.42        6.37      2.60 o 
   4   9   4      150.98      145.67      6.43 o 
   5   9   4      232.10      209.50      7.57 o 
   6   9   4       81.60       81.73      7.26 o 
   7   9   4       36.10       34.13      6.00 o 
   8   9   4       10.68       24.18      6.22 o 
   9   9   4       47.89       60.21      8.81 o 
  10   9   4       40.44       32.08      7.04 o 
  11   9   4      119.94       97.97     36.04 o 
  12   9   4       12.09       16.45      6.50 o 
  13   9   4       27.69       24.85      7.79 o 
  14   9   4       21.36       16.38      7.70 o 
 -15  10   4       47.60       73.68     11.57 o 
 -14  10   4       17.08       22.69      6.83 o 
 -13  10   4        2.48       -3.80      4.23 o 
 -12  10   4       22.91       28.55      6.25 o 
 -11  10   4        4.22        7.68      4.61 o 
 -10  10   4        2.31        2.14      5.11 o 
  -9  10   4       30.95       28.78      6.96 o 
  -8  10   4      109.72      115.25     12.20 o 
  -7  10   4        1.84       -0.34      4.33 o 
  -6  10   4       37.11       45.01      6.53 o 
  -5  10   4       46.25       41.42      4.88 o 
  -4  10   4       25.70       21.56      4.03 o 
  -3  10   4      127.02      147.64      7.69 o 
  -2  10   4       20.88       24.29      4.22 o 
  -1  10   4      655.12      626.01     14.52 o 
   0  10   4      140.48      139.65      7.58 o 
   1  10   4      184.57      195.79      8.74 o 
   2  10   4      439.37      420.93     11.93 o 
   3  10   4       14.29       13.32      4.31 o 
   4  10   4       83.65       89.29      6.50 o 
   5  10   4        0.19        3.63      3.08 o 
   6  10   4        8.37        6.22      3.50 o 
   7  10   4        0.87        2.68      3.09 o 
   8  10   4      335.90      332.01     16.78 o 
   9  10   4        1.71        0.30      6.98 o 
  10  10   4       64.80       71.64     17.05 o 
  11  10   4       41.13       29.28      7.84 o 
  12  10   4       38.91       44.24      9.17 o 
  13  10   4        8.39        9.21      6.99 o 
 -14  11   4        4.63       -5.44      5.57 o 
 -13  11   4        2.48        6.69      6.59 o 
 -12  11   4        3.93        0.63      5.22 o 
 -11  11   4       21.56       16.33      7.25 o 
 -10  11   4        2.66        4.53      5.50 o 
  -9  11   4        5.49        4.76     14.36 o 
  -8  11   4       27.31       38.88      7.99 o 
  -7  11   4       24.32       26.12      8.12 o 
  -6  11   4        1.85        0.70      4.07 o 
  -5  11   4        2.14       -3.53      3.28 o 
  -4  11   4       52.73       57.05      5.62 o 
  -3  11   4       34.87       37.58      5.12 o 
  -2  11   4      236.69      272.80     10.10 o 
  -1  11   4       54.13       70.73      6.17 o 
   0  11   4       29.95       29.37      4.53 o 
   1  11   4       28.16       40.50      5.17 o 
   2  11   4       24.79       24.31      4.41 o 
   3  11   4        2.95       -2.16      2.80 o 
   4  11   4       17.72       23.93      4.44 o 
   5  11   4       91.60       90.89      7.15 o 
   6  11   4       28.53       27.57      4.87 o 
   7  11   4        3.35       -4.62      4.38 o 
   8  11   4      112.21      132.47     13.65 o 
   9  11   4       52.61       55.13     11.50 o 
  10  11   4        0.08        5.63      5.82 o 
  11  11   4       26.42       37.30     12.24 o 
  12  11   4        1.27        1.72      9.04 o 
 -12  12   4        8.99       11.09      7.31 o 
 -11  12   4        3.51       11.50      6.76 o 
 -10  12   4       11.13       12.12     10.35 o 
  -9  12   4       76.42       76.58     11.04 o 
  -8  12   4       19.26       17.91      7.23 o 
  -7  12   4       10.30       10.95      8.52 o 
  -6  12   4       24.48       28.81      6.09 o 
  -5  12   4        0.64        3.56      4.18 o 
  -4  12   4       25.11       27.45      4.53 o 
  -3  12   4      102.01      125.28     10.04 o 
  -2  12   4        1.71        2.91      3.25 o 
  -1  12   4       17.70       11.22      3.92 o 
   0  12   4       94.97       88.62      7.05 o 
   1  12   4        8.25        7.88      3.60 o 
   2  12   4       42.75       38.25      5.58 o 
   3  12   4      181.62      179.58      9.45 o 
   4  12   4       11.73       10.67      4.30 o 
   5  12   4      146.87      159.92      9.18 o 
   6  12   4        3.90        2.44      4.80 o 
   7  12   4       14.94       26.36      9.84 o 
   8  12   4        7.29        5.15      5.67 o 
   9  12   4       36.33       33.55      8.93 o 
  10  12   4       21.40       33.22     16.36 o 
 -11  13   4        0.00       -5.22      6.05 o 
 -10  13   4       21.09       13.75      9.61 o 
  -9  13   4       13.02       11.31      6.81 o 
  -8  13   4        5.55       -9.62     12.07 o 
  -7  13   4        2.12       -1.06      5.41 o 
  -6  13   4      100.84       87.60      9.64 o 
  -5  13   4        1.79       -4.76      4.15 o 
  -4  13   4       10.05        0.81      4.47 o 
  -3  13   4        4.16       -2.29      3.64 o 
  -2  13   4        0.93        1.30      3.51 o 
  -1  13   4        2.51        1.38      3.55 o 
   0  13   4        0.01        0.20      3.33 o 
   1  13   4        5.33        4.73      4.50 o 
   2  13   4        0.58        4.58      5.05 o 
   3  13   4       29.20       45.57      5.72 o 
   4  13   4        0.23        1.77      3.77 o 
   5  13   4        0.57       -4.28      4.44 o 
   6  13   4        3.40       -0.39      4.97 o 
   7  13   4        1.03        7.61      5.90 o 
   8  13   4       21.04       34.43      8.96 o 
   9  13   4        9.17        3.34     18.02 o 
  -8  14   4        5.36        3.39      6.98 o 
  -7  14   4        0.66        7.05      7.19 o 
  -6  14   4        0.44        7.46      7.11 o 
  -5  14   4        0.73        0.39      5.94 o 
  -4  14   4       22.57       36.82      6.90 o 
  -3  14   4        0.54       -0.84      4.36 o 
  -2  14   4        2.37       -0.43      3.86 o 
  -1  14   4        1.86        3.12      3.92 o 
   0  14   4        7.95       -1.58      3.88 o 
   1  14   4       21.09       22.70      5.16 o 
   2  14   4       21.33       25.01      6.29 o 
   3  14   4       12.42       15.39      4.94 o 
   4  14   4        0.47        3.00      4.57 o 
   5  14   4        0.06        1.45      4.95 o 
   6  14   4        7.35       -6.75      5.70 o 
  -4  15   4        0.00        2.48      7.15 o 
  -3  15   4        1.00       -4.34      6.09 o 
  -2  15   4        8.93        5.69      7.03 o 
  -1  15   4       25.31       29.68      6.43 o 
   0  15   4       21.57       13.85      5.35 o 
   1  15   4        1.06        1.17      4.38 o 
   2  15   4        3.70        2.29      4.44 o 
 -20   1   5        1.86      -10.59      7.06 o 
 -19   1   5        1.00        1.34      6.17 o 
 -18   1   5       26.71       12.35      7.81 o 
 -17   1   5        0.11       14.26      8.75 o 
 -16   1   5       25.70       34.61      8.37 o 
 -15   1   5      341.43      284.94     23.11 o 
 -14   1   5      119.80      112.91     11.81 o 
 -13   1   5        5.76        3.20      3.92 o 
 -12   1   5       16.25       26.14      4.28 o 
 -11   1   5       53.76       65.52      3.73 o 
 -10   1   5       34.93       36.80      2.86 o 
  -9   1   5      232.08      254.47      5.99 o 
  -8   1   5     1884.51     2063.15     23.17 o 
  -7   1   5      415.23      400.08      6.96 o 
  -6   1   5      245.66      238.60      4.98 o 
  -5   1   5        6.24        7.70      1.44 o 
  -4   1   5      469.86      453.41     10.22 o 
  -3   1   5      185.73      187.91      4.59 o 
  -2   1   5     1995.69     2105.23     19.72 o 
  -1   1   5     7738.87     7945.51     65.10 o 
   0   1   5      252.97      224.12      4.49 o 
   1   1   5     9278.20     9442.11     98.04 o 
   2   1   5     3317.61     3366.65     46.23 o 
   3   1   5      273.06      268.75     11.10 o 
   4   1   5      321.19      291.36      8.87 o 
   5   1   5     1508.41     1505.02     25.39 o 
   6   1   5      804.29      866.65     17.74 o 
   7   1   5       87.46       98.98      6.24 o 
   8   1   5      319.01      298.03     10.32 o 
   9   1   5       61.74       67.75      6.06 o 
  10   1   5       40.59       56.16      4.88 o 
  11   1   5       10.59       11.91      3.27 o 
  12   1   5        0.08        3.79      2.74 o 
  13   1   5       18.79       25.39      6.32 o 
  14   1   5        1.13        0.51      3.37 o 
  15   1   5       60.19       51.73      7.21 o 
  16   1   5        2.07        3.28     10.75 o 
  17   1   5        7.79        6.69      9.72 o 
 -20   2   5        1.44        5.49      8.80 o 
 -19   2   5       14.20        6.95      7.48 o 
 -18   2   5        0.04       -0.18      5.41 o 
 -17   2   5       23.41       26.66      7.83 o 
 -16   2   5       12.51       20.08      6.82 o 
 -15   2   5        0.82       -2.68      4.84 o 
 -14   2   5       17.02       18.63      4.75 o 
 -13   2   5      519.04      501.00     19.06 o 
 -12   2   5       18.99       24.10      4.65 o 
 -11   2   5      210.10      209.26      9.05 o 
 -10   2   5       63.70       92.11      6.21 o 
  -9   2   5      431.28      424.34     11.23 o 
  -8   2   5      782.74      850.20     16.10 o 
  -7   2   5        2.34        2.91      3.98 o 
  -6   2   5      456.81      476.28      7.28 o 
  -5   2   5        5.43        3.34      1.61 o 
  -4   2   5       40.14       36.32      1.95 o 
  -3   2   5      324.44      335.77      5.56 o 
  -2   2   5     1251.51     1195.34     12.90 o 
  -1   2   5       76.00       68.83      3.55 o 
   0   2   5     5739.47     5649.91     47.96 o 
   1   2   5     7176.58     7274.98     67.48 o 
   2   2   5      410.55      354.67     13.27 o 
   3   2   5      363.01      378.67     13.67 o 
   4   2   5     2765.29     2925.26     42.57 o 
   5   2   5      588.64      607.55     20.48 o 
   6   2   5      158.16      137.15     10.35 o 
   7   2   5        3.85        3.69      3.38 o 
   8   2   5      461.77      410.44     14.99 o 
   9   2   5       40.14       37.68      5.54 o 
  10   2   5      121.40      116.55      6.92 o 
  11   2   5       30.29       31.46      4.44 o 
  12   2   5       31.87       28.54      8.13 o 
  13   2   5        0.78       -1.03      3.99 o 
  14   2   5        5.48        3.37      4.05 o 
  15   2   5       92.39      106.22      9.87 o 
  16   2   5       22.33       19.77      7.87 o 
  17   2   5        3.04        4.40      6.91 o 
 -19   3   5        0.92       -2.62      6.39 o 
 -18   3   5       14.40       16.88      9.67 o 
 -17   3   5        0.90       -5.82      5.51 o 
 -16   3   5       63.01       68.22     10.54 o 
 -15   3   5        0.11       -3.24      4.65 o 
 -14   3   5      505.80      540.44     16.21 o 
 -13   3   5      593.35      568.64     16.10 o 
 -12   3   5       29.82       24.35      4.90 o 
 -11   3   5       62.55       74.76      9.21 o 
 -10   3   5       30.82       36.63      5.09 o 
  -9   3   5        9.29       10.72      3.26 o 
  -8   3   5       91.23       82.14      5.48 o 
  -7   3   5      758.92      807.48     15.46 o 
  -6   3   5      475.16      442.47     10.43 o 
  -5   3   5      725.47      690.53     14.07 o 
  -4   3   5     5249.54     5649.07     48.54 o 
  -3   3   5     1663.95     1555.07     14.52 o 
  -2   3   5     7573.44     7879.06     59.81 o 
  -1   3   5     1291.68     1294.98     12.73 o 
   0   3   5     3097.46     3225.94     29.61 o 
   1   3   5      768.05      793.74     11.44 o 
   2   3   5      230.18      257.25     16.07 o 
   3   3   5      226.84      225.27     16.53 o 
   4   3   5      553.11      623.20     14.45 o 
   5   3   5     1305.53     1340.82     24.33 o 
   6   3   5        6.71       13.76      3.34 o 
   7   3   5      233.46      227.41      9.09 o 
   8   3   5       49.98       50.13      5.36 o 
   9   3   5      138.52      129.62      6.86 o 
  10   3   5       82.83       62.47      5.10 o 
  11   3   5       79.19       82.70      5.81 o 
  12   3   5      305.02      238.74     12.29 o 
  13   3   5       32.36       39.34      6.05 o 
  14   3   5       49.93       44.50      6.71 o 
  15   3   5        2.30        8.91      4.63 o 
  16   3   5        0.49        4.94      4.94 o 
  17   3   5        5.34       10.35      7.53 o 
 -19   4   5        2.34        5.31      7.28 o 
 -18   4   5       30.71       30.46      8.78 o 
 -17   4   5        5.27       12.53      6.70 o 
 -16   4   5        0.30       -4.91     10.64 o 
 -15   4   5       25.04       26.92      5.25 o 
 -14   4   5      228.43      236.88     11.58 o 
 -13   4   5      119.12      107.19      8.28 o 
 -12   4   5       28.53       31.61      5.43 o 
 -11   4   5      259.61      296.76     10.96 o 
 -10   4   5       35.86       30.61      4.71 o 
  -9   4   5      112.39      108.05      6.80 o 
  -8   4   5        6.24       10.47      3.15 o 
  -7   4   5      439.14      461.58     11.43 o 
  -6   4   5       37.34       54.72      2.77 o 
  -5   4   5     5056.79     5584.30     48.91 o 
  -4   4   5      345.27      326.17      6.86 o 
  -3   4   5        3.37        8.59      1.53 o 
  -2   4   5      516.01      486.57      6.89 o 
  -1   4   5      510.50      539.04      7.38 o 
   0   4   5     1533.91     1503.97     18.25 o 
   1   4   5      867.58      840.64     14.48 o 
   2   4   5      619.71      600.74     11.87 o 
   3   4   5      996.45     1024.86     17.02 o 
   4   4   5       29.84       30.11      4.75 o 
   5   4   5       55.63       51.07      6.58 o 
   6   4   5      344.35      353.04     27.63 o 
   7   4   5        6.13        7.98      3.55 o 
   8   4   5       26.17       27.30      3.99 o 
   9   4   5      850.90      848.96     15.66 o 
  10   4   5        0.23        2.09      2.70 o 
  11   4   5        7.62       15.85      3.53 o 
  12   4   5       21.95       11.66      4.59 o 
  13   4   5        8.28        5.19      4.47 o 
  14   4   5       27.19       17.67      7.99 o 
  15   4   5       80.32       89.06      9.48 o 
  16   4   5       37.45       31.00      7.02 o 
  17   4   5       18.25       15.18     11.67 o 
 -19   5   5        0.12        1.60      7.70 o 
 -18   5   5       19.58       16.65      8.00 o 
 -17   5   5       26.29       25.18      8.21 o 
 -16   5   5        3.66       -2.09      3.87 o 
 -15   5   5       20.99       25.00      5.35 o 
 -14   5   5      342.51      328.66     14.18 o 
 -13   5   5       11.74        3.13      3.92 o 
 -12   5   5      335.61      339.43     12.53 o 
 -11   5   5      121.00      105.94      7.67 o 
 -10   5   5        5.58        7.92      5.94 o 
  -9   5   5     1033.03     1058.75     26.67 o 
  -8   5   5       12.86       15.52      3.52 o 
  -7   5   5      230.31      259.52     14.53 o 
  -6   5   5      262.55      271.49      5.79 o 
  -5   5   5       17.20       14.54      2.10 o 
  -4   5   5        4.25        2.32      1.65 o 
  -3   5   5     8044.94     8618.59     66.42 o 
  -2   5   5     2731.96     2961.84     26.01 o 
  -1   5   5       93.10       81.01      5.34 o 
   0   5   5      295.73      297.77      6.18 o 
   1   5   5       51.47       55.64      4.42 o 
   2   5   5      761.77      941.52     16.66 o 
   3   5   5     1343.36     1223.63     19.99 o 
   4   5   5      303.27      295.80     10.32 o 
   5   5   5        1.81       -1.25      2.64 o 
   6   5   5      170.74      166.33      8.41 o 
   7   5   5       26.83       25.09      5.43 o 
   8   5   5       20.84       20.06      3.68 o 
   9   5   5        0.12       -3.10      2.43 o 
  10   5   5        3.51        4.95      2.93 o 
  11   5   5      663.62      647.06     19.40 o 
  12   5   5      461.82      479.04     16.36 o 
  13   5   5       34.60       32.45      5.79 o 
  14   5   5       68.79       71.32      8.49 o 
  15   5   5        0.02       -4.76      4.17 o 
  16   5   5        0.26       -0.32      5.45 o 
 -18   6   5        1.38       -4.64     12.07 o 
 -17   6   5       37.04       49.01      9.46 o 
 -16   6   5       36.21       17.42      5.76 o 
 -15   6   5       53.43       54.56      7.42 o 
 -14   6   5       11.24       21.07      5.10 o 
 -13   6   5       23.53       21.79      5.03 o 
 -12   6   5        0.37        2.04      3.68 o 
 -11   6   5       34.01       35.69      5.66 o 
 -10   6   5      116.82      103.76      7.46 o 
  -9   6   5       46.57       38.44      5.10 o 
  -8   6   5      251.39      240.23     14.22 o 
  -7   6   5        6.14        6.64      1.72 o 
  -6   6   5      204.37      231.10      5.76 o 
  -5   6   5      158.75      188.50      4.83 o 
  -4   6   5      484.71      470.05     11.16 o 
  -3   6   5      351.85      364.41      7.12 o 
  -2   6   5      214.28      168.33      6.17 o 
  -1   6   5      109.91      131.55      5.92 o 
   0   6   5      418.41      399.64      7.59 o 
   1   6   5       28.44       30.90      3.31 o 
   2   6   5      111.40      103.83      8.43 o 
   3   6   5      270.34      285.49      9.47 o 
   4   6   5       67.12       58.86      5.10 o 
   5   6   5      167.11      140.96      8.11 o 
   6   6   5      244.18      236.65     11.96 o 
   7   6   5      295.85      313.94      9.80 o 
   8   6   5      387.87      388.08     10.92 o 
   9   6   5      593.05      593.26     19.65 o 
  10   6   5      110.50      100.58      8.16 o 
  11   6   5       29.68       31.71      8.28 o 
  12   6   5       22.95       19.30      5.18 o 
  13   6   5       25.14       34.65      6.14 o 
  14   6   5        1.72       -2.81      6.06 o 
  15   6   5        4.05        6.98      6.06 o 
  16   6   5        9.67        9.30      7.32 o 
 -18   7   5        5.00        0.00     10.53 o 
 -17   7   5        1.18        3.58      6.04 o 
 -16   7   5        0.01        5.43      5.84 o 
 -15   7   5        2.26       -1.37      6.92 o 
 -14   7   5       19.30       12.62      9.21 o 
 -13   7   5       24.57       27.87      5.67 o 
 -12   7   5      275.61      267.09     11.52 o 
 -11   7   5      475.13      467.47     19.93 o 
 -10   7   5      222.51      211.74      9.74 o 
  -9   7   5       10.13       22.82      5.65 o 
  -8   7   5      442.53      420.16     10.89 o 
  -7   7   5        9.26        7.60      2.32 o 
  -6   7   5     1012.50     1058.13     14.54 o 
  -5   7   5        5.25        1.54      1.88 o 
  -4   7   5     1682.98     1651.75     17.67 o 
  -3   7   5       63.91       79.11      3.60 o 
  -2   7   5      157.43      130.21      4.81 o 
  -1   7   5     1250.07     1137.08     14.89 o 
   0   7   5      125.12      119.63      4.75 o 
   1   7   5      200.18      200.36      7.08 o 
   2   7   5        8.64        7.80      3.40 o 
   3   7   5        1.08       -1.91      2.60 o 
   4   7   5       70.93       73.53      9.57 o 
   5   7   5       97.79       98.65      7.13 o 
   6   7   5       64.35       62.04      6.48 o 
   7   7   5       31.91       39.77      5.01 o 
   8   7   5      476.68      481.56     13.65 o 
   9   7   5        6.52        6.81      4.65 o 
  10   7   5        3.21        8.19      4.97 o 
  11   7   5      180.40      188.12     14.14 o 
  12   7   5        3.46        0.47      5.00 o 
  13   7   5        0.00       -4.80      5.04 o 
  14   7   5        6.90       11.30      6.35 o 
  15   7   5        3.15       10.32     10.81 o 
 -17   8   5       35.68       45.93      9.51 o 
 -16   8   5       14.27       24.48     12.24 o 
 -15   8   5        5.14        3.82      5.94 o 
 -14   8   5        7.82        1.05      5.35 o 
 -13   8   5       18.48       11.10      5.79 o 
 -12   8   5       20.52       41.97      7.86 o 
 -11   8   5       13.76       19.70      6.16 o 
 -10   8   5        4.13       -1.83      3.27 o 
  -9   8   5       22.34       33.87      5.82 o 
  -8   8   5      397.00      375.20     13.17 o 
  -7   8   5      308.34      304.87     11.50 o 
  -6   8   5      224.65      208.72     11.61 o 
  -5   8   5      449.69      447.74      8.16 o 
  -4   8   5       44.95       45.91      3.18 o 
  -3   8   5      329.29      278.52      7.26 o 
  -2   8   5        0.27        1.25      2.37 o 
  -1   8   5        5.23       14.01      3.12 o 
   0   8   5       59.45       60.78      4.97 o 
   1   8   5      262.26      295.60      9.05 o 
   2   8   5      165.47      172.02      7.33 o 
   3   8   5       16.68       19.09      3.41 o 
   4   8   5      339.25      353.77     11.54 o 
   5   8   5        9.84        7.19      5.86 o 
   6   8   5       17.36       25.27      4.54 o 
   7   8   5      315.65      322.18     13.32 o 
   8   8   5       27.49       31.58      5.12 o 
   9   8   5        0.10       -4.81      4.28 o 
  10   8   5       74.27       79.49     16.30 o 
  11   8   5       19.13        1.70      5.12 o 
  12   8   5       32.25       48.53      8.98 o 
  13   8   5        7.96       23.73      7.35 o 
  14   8   5        3.65        5.21      6.57 o 
 -16   9   5        0.11       -6.69      6.39 o 
 -15   9   5       42.10       49.00      9.81 o 
 -14   9   5        3.01       12.71      6.58 o 
 -13   9   5       11.49        7.07      5.70 o 
 -12   9   5        5.03        6.45      4.49 o 
 -11   9   5       22.15       23.29      5.32 o 
 -10   9   5       13.76       12.55      4.16 o 
  -9   9   5        1.96       -3.41      3.45 o 
  -8   9   5        2.57       -2.21      4.36 o 
  -7   9   5        1.24       -2.14      3.09 o 
  -6   9   5      202.64      229.85      8.87 o 
  -5   9   5      284.31      265.34      8.89 o 
  -4   9   5       26.03       24.04      3.86 o 
  -3   9   5       53.17       59.16      5.26 o 
  -2   9   5        0.54       -2.58      2.82 o 
  -1   9   5       55.71       58.77      5.27 o 
   0   9   5      169.67      145.46      7.32 o 
   1   9   5        0.06       -0.62      3.02 o 
   2   9   5       11.21        8.86      3.32 o 
   3   9   5       56.65       62.25      5.85 o 
   4   9   5      148.19      138.06      7.42 o 
   5   9   5      113.07      114.37      6.21 o 
   6   9   5       13.06       11.73      4.46 o 
   7   9   5        4.34        5.39      3.38 o 
   8   9   5        1.91       -4.47      4.52 o 
   9   9   5      122.24      114.83     11.64 o 
  10   9   5        2.52        1.02      4.67 o 
  11   9   5        1.06        0.71      5.15 o 
  12   9   5       14.33       26.19      7.54 o 
  13   9   5        6.62        6.65      6.09 o 
 -15  10   5        0.32       -4.28      6.37 o 
 -14  10   5        1.45       -1.64      4.66 o 
 -13  10   5        3.40        0.36      4.41 o 
 -12  10   5        0.34       -1.20      4.03 o 
 -11  10   5        2.98        3.34      6.98 o 
 -10  10   5       49.18       62.20     18.82 o 
  -9  10   5        9.22        6.90      5.07 o 
  -8  10   5        0.59        1.00      6.29 o 
  -7  10   5       19.10       17.70      6.58 o 
  -6  10   5       11.34       13.62      4.91 o 
  -5  10   5        1.34        1.69      2.85 o 
  -4  10   5        6.89        5.98      3.36 o 
  -3  10   5       33.21       38.93      5.15 o 
  -2  10   5       58.55       54.67      6.32 o 
  -1  10   5        0.11        1.58      4.66 o 
   0  10   5       12.86       10.06      4.29 o 
   1  10   5        9.82        9.64      3.46 o 
   2  10   5      159.63      162.53      8.19 o 
   3  10   5       32.55       26.90      4.47 o 
   4  10   5      164.30      164.44      8.37 o 
   5  10   5        0.93        2.77      3.16 o 
   6  10   5      150.81      150.74      9.74 o 
   7  10   5        0.55        2.38      3.14 o 
   8  10   5        2.18        3.20      5.10 o 
   9  10   5        0.58        6.16      5.47 o 
  10  10   5        5.38       11.23      6.23 o 
  11  10   5       22.63       20.04      7.22 o 
  12  10   5       34.51       51.44      9.61 o 
 -14  11   5        0.86       -3.15      5.80 o 
 -13  11   5       10.26        8.69      6.54 o 
 -12  11   5        5.08        2.05      5.47 o 
 -11  11   5        6.61        0.30      5.57 o 
 -10  11   5        2.31        8.64      5.91 o 
  -9  11   5        0.07        8.73      5.83 o 
  -8  11   5       64.35       65.13     16.88 o 
  -7  11   5       18.97       24.79     10.35 o 
  -6  11   5       10.36       10.89      4.64 o 
  -5  11   5       13.45       19.14      5.26 o 
  -4  11   5       46.76       46.80      5.30 o 
  -3  11   5       36.91       40.18      5.12 o 
  -2  11   5        4.43        4.82      3.30 o 
  -1  11   5      117.35      118.08      7.78 o 
   0  11   5        6.99        6.07      3.40 o 
   1  11   5       46.01       45.84      5.42 o 
   2  11   5       24.10       22.78      4.38 o 
   3  11   5        7.71        5.47      3.35 o 
   4  11   5       22.41       19.54      4.21 o 
   5  11   5       25.96       18.92      5.69 o 
   6  11   5        0.02       -1.02      3.33 o 
   7  11   5       24.11       29.91     16.13 o 
   8  11   5       80.67       63.22      9.88 o 
   9  11   5        3.35        5.61      5.74 o 
  10  11   5        3.60        5.03      8.01 o 
  11  11   5        1.89        1.94      9.61 o 
 -12  12   5        1.60       -1.83      8.87 o 
 -11  12   5        0.03       -5.00      6.86 o 
 -10  12   5        8.55        6.93      6.43 o 
  -9  12   5        5.77        6.18      5.93 o 
  -8  12   5        0.00        3.95      5.52 o 
  -7  12   5        0.70        1.71      5.21 o 
  -6  12   5       14.52       -0.42      4.20 o 
  -5  12   5        2.01        6.87      4.56 o 
  -4  12   5       27.02       23.25      5.63 o 
  -3  12   5       28.24       38.00      5.19 o 
  -2  12   5        9.30       15.79      4.03 o 
  -1  12   5      107.40      110.18      8.67 o 
   0  12   5       20.87       13.62      4.56 o 
   1  12   5       13.91       17.12      4.04 o 
   2  12   5       23.86       16.82      4.31 o 
   3  12   5        4.39        2.71      3.45 o 
   4  12   5        9.72        6.08      3.55 o 
   5  12   5       49.99       66.08      9.46 o 
   6  12   5        1.59        8.94      5.58 o 
   7  12   5        2.52       -8.41      5.61 o 
   8  12   5       23.53       20.18      9.67 o 
   9  12   5        0.25       -3.80      7.44 o 
  10  12   5        0.14        4.82      7.21 o 
 -11  13   5        0.01       -7.88      5.85 o 
 -10  13   5        1.75        6.62      6.91 o 
  -9  13   5        4.59       14.11      7.27 o 
  -8  13   5        0.72        1.20      6.47 o 
  -7  13   5        2.30       -5.67      5.31 o 
  -6  13   5        0.66       -4.05      4.69 o 
  -5  13   5       20.71       28.00      8.47 o 
  -4  13   5        9.72       14.98      5.58 o 
  -3  13   5        0.47       -1.07      4.12 o 
  -2  13   5        5.37        3.81      3.67 o 
  -1  13   5       46.43       58.81      6.17 o 
   0  13   5       41.37       49.82      5.96 o 
   1  13   5        5.60       11.76      5.17 o 
   2  13   5       14.06       13.73      4.24 o 
   3  13   5        7.48       11.40      4.26 o 
   4  13   5        7.98       11.15      4.72 o 
   5  13   5        7.11       -2.84      4.64 o 
   6  13   5       32.08       45.39      9.56 o 
   7  13   5        2.36        1.73      5.60 o 
   8  13   5       18.39       16.68      8.50 o 
  -8  14   5        0.72        8.20      7.46 o 
  -7  14   5        1.41       -2.98      6.53 o 
  -6  14   5        6.78       13.87      7.04 o 
  -5  14   5       14.42       -4.41     10.47 o 
  -4  14   5        0.04        5.59      9.10 o 
  -3  14   5       14.77       24.63      8.00 o 
  -2  14   5        0.08        0.47      4.45 o 
  -1  14   5        8.80        9.62      5.29 o 
   0  14   5       31.63       29.05      6.13 o 
   1  14   5        5.58        4.53      4.07 o 
   2  14   5       85.68      114.66      9.00 o 
   3  14   5       12.76        1.91      4.22 o 
   4  14   5        0.19        0.08      4.88 o 
   5  14   5        0.09        3.23      5.27 o 
  -4  15   5        1.93       -0.66      6.76 o 
  -3  15   5       56.81       74.03     12.04 o 
  -2  15   5        6.32       -1.07      6.55 o 
  -1  15   5        0.02        0.89      4.87 o 
   0  15   5       24.50       19.72      7.53 o 
   1  15   5        1.73        7.27      5.46 o 
 -20   0   6       56.82       65.10     17.50 o 
 -19   0   6       29.33       59.04     16.70 o 
 -18   0   6        5.36        9.50      9.72 o 
 -17   0   6        1.97        6.18      9.15 o 
 -16   0   6       27.95       26.31     10.75 o 
 -15   0   6       49.39       47.02     12.01 o 
 -14   0   6     3250.53     3186.68     88.33 o 
 -13   0   6       30.21       22.31      9.15 o 
 -12   0   6      402.78      372.69     12.07 o 
 -11   0   6      842.17      851.83     39.07 o 
 -10   0   6      127.78      117.13      6.67 o 
  -9   0   6     1020.09     1031.46     20.28 o 
  -8   0   6      791.81      721.71     15.42 o 
  -7   0   6     2516.20     2466.95     37.52 o 
  -6   0   6      115.87      109.27      5.25 o 
  -5   0   6      536.05      500.83     11.36 o 
  -4   0   6      331.96      354.09      9.20 o 
  -3   0   6      885.73      739.46     12.89 o 
  -2   0   6     1548.16     1649.92     27.99 o 
  -1   0   6     3371.84     2954.88     42.92 o 
   0   0   6    21138.59    21467.74    267.49 o 
   1   0   6     4252.20     4018.91     56.69 o 
   3   0   6       17.73       17.50      4.46 o 
   4   0   6     4121.48     4367.40     84.89 o 
   5   0   6     1961.87     1931.37     44.51 o 
   6   0   6      157.20      110.06      9.27 o 
   7   0   6     4845.30     4939.22     97.82 o 
   8   0   6      107.46       94.16      9.38 o 
   9   0   6       40.50       38.79      7.67 o 
  10   0   6      210.22      263.60     15.56 o 
  11   0   6       22.42       24.69      5.66 o 
  12   0   6      192.42      181.19     12.30 o 
  13   0   6        9.50        2.69      4.21 o 
  14   0   6       31.67       30.89      6.84 o 
  15   0   6       67.99      107.43     18.99 o 
  16   0   6        2.78        2.75      8.47 o 
  17   0   6       30.17       -1.72     10.53 o 
 -20   1   6        0.08       -0.08      7.86 o 
 -19   1   6        0.33       -6.14      5.63 o 
 -18   1   6       30.22       28.56      8.62 o 
 -17   1   6        3.44        2.61      5.76 o 
 -16   1   6        4.52        4.19      5.44 o 
 -15   1   6        8.78        9.08      6.13 o 
 -14   1   6      113.70      104.93     11.73 o 
 -13   1   6      199.36      171.91      8.91 o 
 -12   1   6       88.93      107.44      7.45 o 
 -11   1   6      686.78      653.67     14.84 o 
 -10   1   6      109.77       93.17      4.01 o 
  -9   1   6        4.58        4.89      1.74 o 
  -8   1   6      267.56      311.40      6.44 o 
  -7   1   6      451.42      458.42      7.94 o 
  -6   1   6      398.61      350.66      6.56 o 
  -5   1   6      876.78     1026.68     16.16 o 
  -4   1   6      163.23      142.31      3.64 o 
  -3   1   6      154.69      132.57      4.83 o 
  -2   1   6     2868.65     3005.47     27.34 o 
  -1   1   6      428.33      445.65      6.84 o 
   0   1   6     2552.67     2752.65     29.09 o 
   1   1   6      177.16      149.15      6.46 o 
   2   1   6     1966.69     1958.78     30.17 o 
   3   1   6     1611.18     1757.28     28.23 o 
   4   1   6      626.16      627.07     14.24 o 
   5   1   6      443.90      392.37     14.02 o 
   6   1   6      305.84      359.62     11.12 o 
   7   1   6        2.53       -2.78      2.83 o 
   8   1   6      471.69      481.56     26.43 o 
   9   1   6      243.38      256.19     10.61 o 
  10   1   6      235.45      230.42     13.11 o 
  11   1   6       98.24       77.79      5.90 o 
  12   1   6      135.59      143.80      7.61 o 
  13   1   6        7.65        4.32      3.08 o 
  14   1   6        1.56       -0.26      5.32 o 
  15   1   6        0.03        2.54      4.22 o 
  16   1   6        1.63       -2.94      6.24 o 
  17   1   6        2.74       -8.33     12.18 o 
 -20   2   6        0.51       -0.58      7.87 o 
 -19   2   6        1.17        5.61      6.94 o 
 -18   2   6        6.54       -0.29     11.90 o 
 -17   2   6       17.32       27.91      7.73 o 
 -16   2   6        1.25        0.50      7.15 o 
 -15   2   6      177.86      140.18     13.50 o 
 -14   2   6      954.08      964.51     29.69 o 
 -13   2   6       79.27       82.81      9.73 o 
 -12   2   6      137.52      132.78      7.88 o 
 -11   2   6        2.00       -2.16      3.59 o 
 -10   2   6       64.78       59.23      5.30 o 
  -9   2   6        4.97        1.53      2.61 o 
  -8   2   6      197.12      244.13      4.98 o 
  -7   2   6     3061.28     3369.07     34.58 o 
  -6   2   6      579.60      611.38      9.19 o 
  -5   2   6      690.54      689.16     10.62 o 
  -4   2   6     1769.62     1668.39     17.24 o 
  -3   2   6        5.00        5.89      1.45 o 
  -2   2   6      117.52      106.99      3.44 o 
  -1   2   6      140.44      162.48      4.16 o 
   0   2   6     1125.20     1207.98     16.39 o 
   1   2   6      142.34      104.99      6.34 o 
   2   2   6      695.80      596.37     14.70 o 
   3   2   6       54.17       52.86      4.48 o 
   4   2   6      598.03      619.42     14.36 o 
   5   2   6        9.62       23.16      3.91 o 
   6   2   6     1208.21     1214.17     23.27 o 
   7   2   6      107.04      147.84      7.67 o 
   8   2   6      111.33      108.11      7.20 o 
   9   2   6      137.82      136.90     14.59 o 
  10   2   6      148.17      119.18      7.21 o 
  11   2   6      117.50      118.75      6.89 o 
  12   2   6      298.25      244.87      9.29 o 
  13   2   6       43.28       35.88      5.48 o 
  14   2   6       11.14       15.48      4.84 o 
  15   2   6        3.45        5.63      4.51 o 
  16   2   6       14.50       20.10      8.43 o 
  17   2   6        1.18       -7.93      7.16 o 
 -19   3   6        2.20        0.35      6.35 o 
 -18   3   6       13.69       20.39      8.13 o 
 -17   3   6        1.25       -2.84      6.18 o 
 -16   3   6        3.66        5.09      5.81 o 
 -15   3   6       25.22       28.03      7.44 o 
 -14   3   6       79.89       87.61      7.87 o 
 -13   3   6        0.66       -4.96      3.30 o 
 -12   3   6       59.36       63.89      7.65 o 
 -11   3   6       53.59       65.71      6.06 o 
 -10   3   6       79.95       91.73      6.50 o 
  -9   3   6      421.21      429.73     11.86 o 
  -8   3   6       72.47       87.83      5.72 o 
  -7   3   6      590.76      633.18     15.20 o 
  -6   3   6       40.86       34.65      3.52 o 
  -5   3   6      191.75      201.81      4.64 o 
  -4   3   6      627.72      608.63      8.80 o 
  -3   3   6      283.01      261.51      7.22 o 
  -2   3   6       48.26       57.16      2.33 o 
  -1   3   6      525.99      505.36      7.88 o 
   0   3   6      323.23      244.82      5.41 o 
   1   3   6      514.97      510.44      9.03 o 
   2   3   6       14.01       11.48      3.47 o 
   3   3   6       70.43       97.36      6.03 o 
   4   3   6      537.48      469.96     12.84 o 
   5   3   6        7.01        2.12      2.75 o 
   6   3   6      152.74      167.98      8.08 o 
   7   3   6      233.52      214.05      9.20 o 
   8   3   6      146.92      133.42      7.91 o 
   9   3   6       33.01       30.75      5.10 o 
  10   3   6      119.25      113.59      8.27 o 
  11   3   6      291.07      285.95      9.61 o 
  12   3   6        3.69        4.83      3.77 o 
  13   3   6       28.85       45.41      9.33 o 
  14   3   6       87.29       56.37      7.59 o 
  15   3   6        7.48       -4.36      4.13 o 
  16   3   6        0.68       -1.42      4.84 o 
 -19   4   6        7.98       10.38      8.01 o 
 -18   4   6        0.08       -1.54      6.64 o 
 -17   4   6       21.17       20.58     14.30 o 
 -16   4   6       96.59       91.41     11.87 o 
 -15   4   6        0.05        1.02      3.85 o 
 -14   4   6       72.59       74.75     12.71 o 
 -13   4   6       41.78       42.32      7.95 o 
 -12   4   6      557.91      591.96     20.85 o 
 -11   4   6        0.78        0.47      3.21 o 
 -10   4   6      121.11      111.71      7.25 o 
  -9   4   6       91.84       92.16      6.38 o 
  -8   4   6       36.98       39.05      4.57 o 
  -7   4   6       16.42       16.48      3.18 o 
  -6   4   6      975.10     1085.58     13.50 o 
  -5   4   6     2940.86     3097.05     29.80 o 
  -4   4   6       27.23       49.17      2.93 o 
  -3   4   6      147.01      124.46      3.52 o 
  -2   4   6      932.08      847.11     10.01 o 
  -1   4   6     1049.55     1061.21     11.79 o 
   0   4   6      716.31      782.20     11.99 o 
   1   4   6       90.95       79.19      3.99 o 
   2   4   6     1193.80     1207.95     19.17 o 
   3   4   6       39.76       29.02      4.07 o 
   4   4   6      116.68      109.49     10.07 o 
   5   4   6        2.94        3.52      2.83 o 
   6   4   6      414.49      416.98     12.92 o 
   7   4   6      344.50      325.46     11.86 o 
   8   4   6       20.77       11.33      4.04 o 
   9   4   6      253.80      238.33     18.26 o 
  10   4   6        0.54        5.09      2.95 o 
  11   4   6       38.46       29.22      6.21 o 
  12   4   6       49.48       49.75      6.73 o 
  13   4   6      114.11      111.47      9.64 o 
  14   4   6        2.66        9.59      6.55 o 
  15   4   6       19.09       19.28      5.83 o 
  16   4   6        0.00       -2.62      4.83 o 
 -19   5   6        1.62        0.66      8.29 o 
 -18   5   6        6.66        9.21      7.58 o 
 -17   5   6        1.56        1.24      6.11 o 
 -16   5   6        2.23        4.03      4.35 o 
 -15   5   6       50.19       54.31      8.46 o 
 -14   5   6       11.09       11.18      4.93 o 
 -13   5   6        1.02        0.23      3.64 o 
 -12   5   6        0.20        4.08      3.79 o 
 -11   5   6      116.02      126.92      8.28 o 
 -10   5   6        5.20        4.51      3.52 o 
  -9   5   6       67.02       70.74      6.09 o 
  -8   5   6       67.63       80.46      5.98 o 
  -7   5   6       12.00       11.38      1.78 o 
  -6   5   6       31.77       29.77      2.56 o 
  -5   5   6        0.03        0.10      1.58 o 
  -4   5   6        3.69        1.23      1.59 o 
  -3   5   6      301.27      271.58      5.52 o 
  -2   5   6     1196.42     1161.42     13.01 o 
  -1   5   6     1032.83      989.98     11.74 o 
   0   5   6      122.41      142.77      4.61 o 
   1   5   6      582.07      524.24     16.72 o 
   2   5   6       27.03       17.08      3.13 o 
   3   5   6      416.59      381.75     10.31 o 
   4   5   6        9.82        6.91      3.27 o 
   5   5   6       54.37       47.14      8.12 o 
   6   5   6      233.83      259.24     10.73 o 
   7   5   6       91.71       79.58      7.03 o 
   8   5   6       91.79       94.11      7.59 o 
   9   5   6       91.83       88.10      6.46 o 
  10   5   6      115.39      109.46      6.70 o 
  11   5   6       31.14       44.49      7.10 o 
  12   5   6       42.26       51.11      8.81 o 
  13   5   6        4.52        0.62      4.19 o 
  14   5   6       32.06       49.21      9.49 o 
  15   5   6        3.70        3.73      4.93 o 
  16   5   6        1.22       -2.20      5.01 o 
 -18   6   6        0.27        0.64      6.75 o 
 -17   6   6        0.16       -2.57      5.77 o 
 -16   6   6        0.72        5.55      7.11 o 
 -15   6   6       63.94       64.17      8.60 o 
 -14   6   6        7.61       11.79      4.60 o 
 -13   6   6        5.78        4.10      4.63 o 
 -12   6   6      435.95      487.13     15.05 o 
 -11   6   6       52.64       59.01      6.35 o 
 -10   6   6      266.68      280.28     10.70 o 
  -9   6   6       47.27       34.77      4.85 o 
  -8   6   6       30.39       22.22      5.46 o 
  -7   6   6      292.87      279.53      7.11 o 
  -6   6   6       30.15       39.01      3.07 o 
  -5   6   6       20.45       20.78      2.32 o 
  -4   6   6      427.22      415.65      7.31 o 
  -3   6   6     1712.35     1758.94     18.12 o 
  -2   6   6      200.02      190.49      6.05 o 
  -1   6   6       24.97       14.21      2.28 o 
   0   6   6     1007.54     1044.96     16.02 o 
   1   6   6      463.10      435.89      9.81 o 
   2   6   6      365.44      299.06     10.57 o 
   3   6   6       10.84        4.61      2.88 o 
   4   6   6       87.71       91.34      6.19 o 
   5   6   6        9.17        6.63      3.65 o 
   6   6   6       32.29       25.81      5.16 o 
   7   6   6      202.08      167.97     18.93 o 
   8   6   6        5.01        5.52      6.82 o 
   9   6   6        6.62       13.44      3.49 o 
  10   6   6       49.65       47.60      5.07 o 
  11   6   6      189.44      195.07     11.24 o 
  12   6   6       69.85       78.99      8.21 o 
  13   6   6       31.55       33.09      6.91 o 
  14   6   6        0.18       -6.75      4.50 o 
  15   6   6       32.36       46.39     14.53 o 
 -18   7   6       13.14        9.61     11.56 o 
 -17   7   6       10.11       15.07      6.81 o 
 -16   7   6        0.80        3.71      5.74 o 
 -15   7   6        0.02        1.10      4.94 o 
 -14   7   6       27.86       29.72      6.00 o 
 -13   7   6       18.52       19.74      5.08 o 
 -12   7   6      188.79      203.50     10.43 o 
 -11   7   6       38.27       39.43      5.71 o 
 -10   7   6        2.88       -3.41      3.00 o 
  -9   7   6       32.27       36.94      4.53 o 
  -8   7   6        9.79       11.46      3.30 o 
  -7   7   6      177.40      170.32      7.14 o 
  -6   7   6      100.70      103.36      4.71 o 
  -5   7   6        1.45       -1.31      1.75 o 
  -4   7   6      890.22      907.09     12.02 o 
  -3   7   6       75.24       78.28      3.73 o 
  -2   7   6      226.51      224.72      7.59 o 
  -1   7   6      123.65      123.69      4.90 o 
   0   7   6       26.67       32.12      3.03 o 
   1   7   6      223.07      242.88      7.79 o 
   2   7   6       43.23       27.09      3.75 o 
   3   7   6      238.27      261.30      9.44 o 
   4   7   6      441.21      421.13     12.25 o 
   5   7   6        0.04       -1.67      3.22 o 
   6   7   6      249.07      240.98     11.24 o 
   7   7   6      336.78      313.40     10.51 o 
   8   7   6       27.86       35.91      5.15 o 
   9   7   6       84.20       90.54      7.39 o 
  10   7   6       62.93       69.87      9.49 o 
  11   7   6        0.51       -2.73      4.23 o 
  12   7   6       50.38       41.27      8.59 o 
  13   7   6        5.36        0.34     10.53 o 
  14   7   6        0.45       -1.86      6.29 o 
  15   7   6        0.25       -2.40      6.54 o 
 -17   8   6        5.65        3.93      6.73 o 
 -16   8   6        2.10        3.94      6.04 o 
 -15   8   6       18.57       17.46      6.73 o 
 -14   8   6        7.12       10.47      5.97 o 
 -13   8   6        0.14       -0.51      4.95 o 
 -12   8   6        0.65       -5.05      6.01 o 
 -11   8   6       24.18       27.77      6.02 o 
 -10   8   6        7.92        3.92      5.49 o 
  -9   8   6      123.04      102.51      8.45 o 
  -8   8   6       55.89       46.11      6.69 o 
  -7   8   6      124.72      119.59      6.44 o 
  -6   8   6        1.13        2.27      2.52 o 
  -5   8   6       36.33       27.73      2.91 o 
  -4   8   6        0.14       -1.27      1.84 o 
  -3   8   6      402.92      387.78      8.64 o 
  -2   8   6      282.76      291.35      7.36 o 
  -1   8   6        1.33       -0.87      2.40 o 
   0   8   6       70.84       69.61      5.16 o 
   1   8   6        0.01        1.25      2.65 o 
   2   8   6      275.31      263.61     10.28 o 
   3   8   6      117.72      112.32      6.47 o 
   4   8   6       67.10       68.64      6.49 o 
   5   8   6       70.19       51.65      6.59 o 
   6   8   6       45.26       46.69      6.40 o 
   7   8   6       45.22       37.70      7.26 o 
   8   8   6      168.61      179.29     11.30 o 
   9   8   6        9.29        2.51      4.24 o 
  10   8   6        0.43        0.19      4.85 o 
  11   8   6        2.21       -1.02      8.87 o 
  12   8   6        9.51        8.80      7.55 o 
  13   8   6        7.06        8.28      6.84 o 
  14   8   6       61.87       77.10     11.75 o 
 -16   9   6       30.53       22.93      8.56 o 
 -15   9   6        0.83        0.04      6.18 o 
 -14   9   6        0.51        0.57      4.58 o 
 -13   9   6        3.86        4.02      4.45 o 
 -12   9   6       26.70       30.48      6.18 o 
 -11   9   6       65.01       54.99      8.35 o 
 -10   9   6       23.85       21.28      5.05 o 
  -9   9   6      138.96      124.50     11.14 o 
  -8   9   6       34.20       28.47      5.30 o 
  -7   9   6       20.28       22.88      4.83 o 
  -6   9   6       25.10       24.79      4.40 o 
  -5   9   6       65.75       68.64      5.31 o 
  -4   9   6        3.36        3.87      3.17 o 
  -3   9   6        3.91        1.64      4.19 o 
  -2   9   6     1432.46     1409.56     22.28 o 
  -1   9   6       69.22       51.38      5.15 o 
   0   9   6      106.04       79.47      5.98 o 
   1   9   6      113.68      119.31      6.95 o 
   2   9   6       51.55       55.03      5.32 o 
   3   9   6       32.65       41.42      4.87 o 
   4   9   6        0.65        2.05      4.19 o 
   5   9   6       23.74       17.63      3.94 o 
   6   9   6       10.78       22.21      4.58 o 
   7   9   6      102.02      114.33      8.15 o 
   8   9   6        2.03        9.16      5.44 o 
   9   9   6       28.31       21.94      9.67 o 
  10   9   6       24.81       17.34      6.58 o 
  11   9   6        5.91       10.82      5.98 o 
  12   9   6       21.76       23.46     12.87 o 
  13   9   6        6.67       10.64      7.16 o 
 -15  10   6        0.52        1.42      5.55 o 
 -14  10   6       26.28       28.86      6.60 o 
 -13  10   6        6.77        8.12      5.29 o 
 -12  10   6        0.09        2.49      6.98 o 
 -11  10   6       12.56       15.47      6.11 o 
 -10  10   6       72.31       85.56     12.47 o 
  -9  10   6       74.71       78.71     10.94 o 
  -8  10   6        1.38        0.64      4.50 o 
  -7  10   6        1.96        1.68      4.45 o 
  -6  10   6      248.64      274.42     17.68 o 
  -5  10   6      212.09      212.00     11.81 o 
  -4  10   6        0.03       -4.06      2.70 o 
  -3  10   6       39.74       41.24      5.33 o 
  -2  10   6      194.06      197.76      8.70 o 
  -1  10   6      185.41      188.68      8.50 o 
   0  10   6     1240.35     1239.16     21.65 o 
   1  10   6      300.95      296.37     10.17 o 
   2  10   6       78.44       85.30      6.59 o 
   3  10   6      453.91      452.35     12.77 o 
   4  10   6        0.48        0.84      3.04 o 
   5  10   6       51.63       52.57      5.01 o 
   6  10   6       13.10       13.14      3.64 o 
   7  10   6      176.13      167.43      9.68 o 
   8  10   6       24.51       19.26      8.64 o 
   9  10   6        4.97        5.02      5.11 o 
  10  10   6       25.14       35.37      7.99 o 
  11  10   6        3.53       -3.50      5.66 o 
  12  10   6       21.99       36.26      8.88 o 
 -14  11   6        0.12       -9.95      6.64 o 
 -13  11   6       18.71       38.31     12.07 o 
 -12  11   6       58.25       81.60     12.10 o 
 -11  11   6       62.81       80.01     11.79 o 
 -10  11   6        3.17       -0.34      5.88 o 
  -9  11   6       76.08       81.05     11.08 o 
  -8  11   6       36.67       39.09      8.15 o 
  -7  11   6       43.83       51.77      9.12 o 
  -6  11   6       99.42      110.89      9.30 o 
  -5  11   6        0.36        2.02      4.04 o 
  -4  11   6       67.60       62.38      5.95 o 
  -3  11   6        2.09       -2.81      2.95 o 
  -2  11   6       16.25        9.13      3.58 o 
  -1  11   6       55.01       55.45      5.66 o 
   0  11   6        8.24        0.34      3.03 o 
   1  11   6        2.99        1.82      3.20 o 
   2  11   6        1.73        0.20      3.08 o 
   3  11   6        2.19       -1.84      3.11 o 
   4  11   6        0.75        0.01      3.21 o 
   5  11   6       38.02       38.48      5.43 o 
   6  11   6        7.55        7.17      4.73 o 
   7  11   6       53.61       48.41      8.86 o 
   8  11   6       26.84       20.05      6.70 o 
   9  11   6        6.13       32.13      8.35 o 
  10  11   6       45.35       30.43     11.10 o 
  11  11   6        6.81       21.28     11.21 o 
 -12  12   6        4.71        5.03      6.96 o 
 -11  12   6       12.21       21.21      7.97 o 
 -10  12   6        6.95       -4.73      5.50 o 
  -9  12   6       77.20      102.43     12.71 o 
  -8  12   6        2.40       -7.04      4.90 o 
  -7  12   6        5.19       -4.80      5.23 o 
  -6  12   6       57.36       60.83      9.86 o 
  -5  12   6       15.77       11.67     11.38 o 
  -4  12   6       10.91        6.92      5.86 o 
  -3  12   6       61.98       69.58      7.73 o 
  -2  12   6        6.50        7.79      3.53 o 
  -1  12   6       18.16       21.88      4.56 o 
   0  12   6       12.24       14.23      4.06 o 
   1  12   6       11.18        8.78      3.83 o 
   2  12   6        0.05        5.08      3.62 o 
   3  12   6       58.05       67.21      6.55 o 
   4  12   6        0.02       -0.91      3.53 o 
   5  12   6       17.00       19.00      4.55 o 
   6  12   6        4.48        2.89      5.39 o 
   7  12   6       12.38       15.43      7.16 o 
   8  12   6       45.01       40.74      9.35 o 
   9  12   6       51.69       50.11     10.20 o 
 -10  13   6       10.33        1.88      7.10 o 
  -9  13   6        2.97        6.41      6.59 o 
  -8  13   6       31.55       33.30      8.65 o 
  -7  13   6        0.03       -6.07      7.84 o 
  -6  13   6        8.76        3.12      6.51 o 
  -5  13   6       56.04       76.77     16.53 o 
  -4  13   6       44.68       52.33     10.81 o 
  -3  13   6       20.01       18.83     10.01 o 
  -2  13   6       20.46       18.02      5.04 o 
  -1  13   6        0.04        1.24      3.88 o 
   0  13   6       89.34       91.99      9.01 o 
   1  13   6        3.81        6.02      3.65 o 
   2  13   6        0.06       -2.57      4.72 o 
   3  13   6       38.28       52.79      8.90 o 
   4  13   6        0.37        0.73      4.89 o 
   5  13   6       14.83       15.27      6.08 o 
   6  13   6       21.27       19.14      7.16 o 
   7  13   6        5.76        7.88      6.98 o 
  -8  14   6        3.12       17.29      8.48 o 
  -7  14   6        2.00       -1.31      6.93 o 
  -6  14   6        0.01       11.47      7.32 o 
  -5  14   6        2.98       -3.23      6.35 o 
  -4  14   6        0.52       -0.73      5.82 o 
  -3  14   6       13.34       12.02      7.18 o 
  -2  14   6       34.83       32.01     12.47 o 
  -1  14   6        4.37        5.66      5.07 o 
   0  14   6       16.74        9.73      5.10 o 
   1  14   6        0.55       -2.30      4.80 o 
   2  14   6       42.33       48.61      7.43 o 
   3  14   6        4.32        0.44      4.66 o 
   4  14   6        0.19        2.42      9.32 o 
   5  14   6       15.71       26.06      9.27 o 
 -20   1   7        0.08       -9.21      6.56 o 
 -19   1   7        0.78       10.88      7.06 o 
 -18   1   7       63.41       65.42     11.23 o 
 -17   1   7       26.29       21.24      7.49 o 
 -16   1   7       75.10       62.78     10.10 o 
 -15   1   7      110.77      136.44     18.65 o 
 -14   1   7        0.16       -5.21      6.35 o 
 -13   1   7      249.78      232.84     16.13 o 
 -12   1   7        2.74        0.26      2.84 o 
 -11   1   7       61.41       71.74      5.58 o 
 -10   1   7        2.44        0.58      1.72 o 
  -9   1   7     1008.44     1016.52     14.16 o 
  -8   1   7      230.27      221.86      5.55 o 
  -7   1   7     1397.30     1391.99     17.25 o 
  -6   1   7     1850.06     2015.73     22.81 o 
  -5   1   7      426.06      435.63      7.04 o 
  -4   1   7      201.45      235.23      7.08 o 
  -3   1   7     1421.32     1417.80     15.34 o 
  -2   1   7      372.16      405.43      9.28 o 
  -1   1   7     2671.86     2795.16     29.48 o 
   0   1   7      178.94      173.05      5.17 o 
   1   1   7      283.39      299.08      7.69 o 
   2   1   7     4333.56     4565.14     62.37 o 
   3   1   7      222.82      238.80     21.57 o 
   4   1   7      708.58      756.91     16.70 o 
   5   1   7       67.92       74.55      5.77 o 
   6   1   7        0.14        2.23      2.91 o 
   7   1   7       40.18       43.67      6.24 o 
   8   1   7       78.64       63.67      6.50 o 
   9   1   7      211.59      204.88     11.73 o 
  10   1   7        0.01        2.38      3.39 o 
  11   1   7      120.34      114.72      7.68 o 
  12   1   7      105.33      103.19      7.01 o 
  13   1   7       67.63       66.11      6.15 o 
  14   1   7        3.29        0.56      3.96 o 
  15   1   7       20.70        6.18      4.94 o 
  16   1   7        0.63       -6.21      6.40 o 
 -20   2   7        3.00        6.31      8.12 o 
 -19   2   7        4.84        5.66      7.12 o 
 -18   2   7        9.34        6.13      6.58 o 
 -17   2   7        7.36        5.57      6.32 o 
 -16   2   7       49.65       58.24      9.81 o 
 -15   2   7       24.27       16.32      6.74 o 
 -14   2   7      170.90      152.48     17.73 o 
 -13   2   7        0.23       -5.92      3.95 o 
 -12   2   7       16.61       18.53      4.12 o 
 -11   2   7      132.34      138.06      7.62 o 
 -10   2   7       14.93        5.93      3.17 o 
  -9   2   7        0.51       -0.82      1.87 o 
  -8   2   7      510.81      528.29      8.80 o 
  -7   2   7      195.60      212.36      6.66 o 
  -6   2   7     1166.54     1156.38     15.36 o 
  -5   2   7     2227.21     2373.27     23.48 o 
  -4   2   7      102.53       87.04      3.34 o 
  -3   2   7      246.01      230.83      5.05 o 
  -2   2   7       15.33       18.49      2.29 o 
  -1   2   7      105.12      104.71      3.71 o 
   0   2   7      157.25      140.92      4.31 o 
   1   2   7      191.32      175.39      7.41 o 
   2   2   7        0.58       -0.64      2.14 o 
   3   2   7       90.81       69.07      6.18 o 
   4   2   7      182.24      161.60      7.44 o 
   5   2   7      702.49      735.14     17.06 o 
   6   2   7       30.74       38.64      5.83 o 
   7   2   7      323.22      327.42     20.65 o 
   8   2   7       80.33       86.86      7.10 o 
   9   2   7      209.71      219.27     10.33 o 
  10   2   7       44.16       29.13      5.40 o 
  11   2   7       37.39       47.41      5.05 o 
  12   2   7        0.57        4.29      2.92 o 
  13   2   7       48.80       61.30      5.92 o 
  14   2   7        0.24        3.09      4.09 o 
  15   2   7       59.84       76.71      8.97 o 
  16   2   7       24.24       30.87      9.76 o 
 -19   3   7       14.53       24.21      8.99 o 
 -18   3   7        0.12       -2.97      6.35 o 
 -17   3   7       21.54       12.68      7.24 o 
 -16   3   7       44.22       40.56     12.24 o 
 -15   3   7      153.24      151.47     13.82 o 
 -14   3   7      165.99      159.86     12.05 o 
 -13   3   7       23.03       15.02      5.94 o 
 -12   3   7      213.56      203.20      9.47 o 
 -11   3   7        0.74       -0.12      2.93 o 
 -10   3   7      202.20      183.09      8.31 o 
  -9   3   7      250.98      229.19      8.67 o 
  -8   3   7     1216.77     1198.01     20.98 o 
  -7   3   7      156.34      181.71      4.74 o 
  -6   3   7      519.36      565.57      8.61 o 
  -5   3   7      559.36      554.21      8.62 o 
  -4   3   7      290.43      294.84      7.70 o 
  -3   3   7      523.55      517.42      8.25 o 
  -2   3   7      157.19      167.83      6.43 o 
  -1   3   7      659.74      772.35     10.68 o 
   0   3   7     1771.54     1801.91     19.54 o 
   1   3   7      158.13      136.53      4.97 o 
   2   3   7      254.06      211.16      8.33 o 
   3   3   7     1549.52     1583.26     34.32 o 
   4   3   7      490.70      453.64     14.87 o 
   5   3   7      609.65      563.90     15.06 o 
   6   3   7     1113.00     1119.52     23.39 o 
   7   3   7      468.73      454.28     19.22 o 
   8   3   7       39.52       41.69      5.69 o 
   9   3   7        0.83       -1.84      3.14 o 
  10   3   7      107.40      100.39      7.16 o 
  11   3   7       56.75       44.75      4.94 o 
  12   3   7       51.24       54.10      5.51 o 
  13   3   7       10.96       12.71      4.67 o 
  14   3   7        1.29        4.75      4.32 o 
  15   3   7       16.02       27.22      7.44 o 
  16   3   7       17.23       28.14      8.23 o 
 -19   4   7       21.37       16.84      8.14 o 
 -18   4   7        3.81        2.76      6.79 o 
 -17   4   7       59.32       63.64     10.84 o 
 -16   4   7        0.40       -0.57      5.78 o 
 -15   4   7        0.52        3.17      4.21 o 
 -14   4   7      212.33      239.64     11.66 o 
 -13   4   7      152.66      137.84      9.08 o 
 -12   4   7        4.36        1.00      3.68 o 
 -11   4   7       80.41       80.44      6.76 o 
 -10   4   7       74.97       78.90      6.47 o 
  -9   4   7      191.58      200.19      8.97 o 
  -8   4   7        7.35       10.16      3.19 o 
  -7   4   7      139.91      144.23      4.32 o 
  -6   4   7      234.68      239.68      5.63 o 
  -5   4   7      792.67      807.40     11.34 o 
  -4   4   7      126.55      137.24      4.62 o 
  -3   4   7      176.74      158.08      3.94 o 
  -2   4   7        3.61        4.09      1.68 o 
  -1   4   7       77.27       80.94      3.16 o 
   0   4   7     2284.22     2270.40     26.25 o 
   1   4   7      801.08      722.61     12.05 o 
   2   4   7      129.61       95.18      7.66 o 
   3   4   7      764.45      728.00     26.43 o 
   4   4   7      267.41      237.62      9.69 o 
   5   4   7      209.77      209.81      9.57 o 
   6   4   7        7.28        9.59      3.76 o 
   7   4   7      314.76      307.90     19.85 o 
   8   4   7        4.99        2.17      3.72 o 
   9   4   7        6.90        9.04      3.96 o 
  10   4   7       78.71       74.41      6.54 o 
  11   4   7      309.65      297.38     10.23 o 
  12   4   7        0.48        4.48      4.12 o 
  13   4   7       13.33       16.54      5.17 o 
  14   4   7       12.84        4.24      5.01 o 
  15   4   7      121.87      119.36     10.94 o 
  16   4   7       41.31       50.17      8.64 o 
 -19   5   7        6.31       20.84     12.81 o 
 -18   5   7        0.91       -8.75      8.29 o 
 -17   5   7       46.64       29.40      8.33 o 
 -16   5   7       27.96       38.64      8.62 o 
 -15   5   7       82.82       90.92     13.58 o 
 -14   5   7      167.58      199.77     11.24 o 
 -13   5   7       58.18       65.80      7.05 o 
 -12   5   7       32.89       40.46      9.99 o 
 -11   5   7      630.65      580.24     15.78 o 
 -10   5   7      420.33      395.53     12.44 o 
  -9   5   7       32.47       43.09      5.19 o 
  -8   5   7       25.19       16.92      3.22 o 
  -7   5   7       64.94       58.16      4.72 o 
  -6   5   7       65.39       60.19      3.45 o 
  -5   5   7      419.40      372.38      8.17 o 
  -4   5   7     2101.49     2230.39     21.30 o 
  -3   5   7      346.13      399.66      6.84 o 
  -2   5   7      399.50      429.51      7.14 o 
  -1   5   7     3102.36     3272.93     29.06 o 
   0   5   7     2272.58     2351.82     24.56 o 
   1   5   7      233.91      296.04      9.37 o 
   2   5   7      475.60      534.30     12.54 o 
   3   5   7     1195.47     1204.53     20.73 o 
   4   5   7       11.74       12.37      3.89 o 
   5   5   7      331.51      360.99     17.28 o 
   6   5   7      173.05      163.54     10.07 o 
   7   5   7        8.27        4.74      3.84 o 
   8   5   7      515.82      510.28     16.26 o 
   9   5   7      163.54      177.52      8.94 o 
  10   5   7       99.85       93.31     10.27 o 
  11   5   7      311.64      290.33     10.15 o 
  12   5   7      246.63      298.00     20.67 o 
  13   5   7      171.94      147.13     14.21 o 
  14   5   7       13.09       21.83      6.18 o 
  15   5   7        8.63        7.25      5.46 o 
 -18   6   7        3.91       -0.78      6.71 o 
 -17   6   7        0.01       -2.36      5.63 o 
 -16   6   7        7.25       10.30      4.88 o 
 -15   6   7        2.83       -4.96      3.95 o 
 -14   6   7        4.21        5.16      6.93 o 
 -13   6   7      279.48      238.29     16.59 o 
 -12   6   7       26.05       29.82      5.55 o 
 -11   6   7      180.22      165.19      9.28 o 
 -10   6   7      347.23      335.19     11.71 o 
  -9   6   7       68.98       69.58      5.90 o 
  -8   6   7      130.29      122.36      6.59 o 
  -7   6   7     1195.96     1205.33     15.84 o 
  -6   6   7       34.14       31.42      3.47 o 
  -5   6   7      747.51      763.44     11.82 o 
  -4   6   7      466.79      464.41      7.88 o 
  -3   6   7      164.82      166.09      5.15 o 
  -2   6   7      320.16      313.44      6.42 o 
  -1   6   7      211.34      205.51      5.72 o 
   0   6   7       20.45       19.33      2.57 o 
   1   6   7      670.77      667.28     12.67 o 
   2   6   7       55.09       58.96      5.26 o 
   3   6   7       72.86       69.61      5.82 o 
   4   6   7      278.74      245.50     10.63 o 
   5   6   7       31.70       36.64      5.62 o 
   6   6   7      241.81      231.25     11.07 o 
   7   6   7      175.55      174.69     10.20 o 
   8   6   7      275.87      274.31     12.30 o 
   9   6   7      167.38      157.40     13.44 o 
  10   6   7      111.36      101.28     10.34 o 
  11   6   7      121.11      129.40      9.95 o 
  12   6   7      127.75      176.67     11.49 o 
  13   6   7       21.79       14.65      6.67 o 
  14   6   7       28.19       31.17      8.76 o 
  15   6   7       29.75       30.05     11.27 o 
 -18   7   7        0.40        5.15     11.21 o 
 -17   7   7        8.34        7.57      6.54 o 
 -16   7   7        1.49       -2.30      6.75 o 
 -15   7   7        0.76       11.83      5.61 o 
 -14   7   7        8.68        8.60      4.56 o 
 -13   7   7        0.29       -0.06      3.64 o 
 -12   7   7       56.90       65.91      7.11 o 
 -11   7   7        0.09       -2.73      2.92 o 
 -10   7   7       10.93       12.91      3.65 o 
  -9   7   7       19.47       16.82      3.70 o 
  -8   7   7       94.00       95.28      6.24 o 
  -7   7   7       24.38       31.23      4.05 o 
  -6   7   7        3.48        1.16      2.15 o 
  -5   7   7       69.23       71.82      3.81 o 
  -4   7   7       56.94       62.85      3.60 o 
  -3   7   7       25.13       36.99      2.97 o 
  -2   7   7       12.78       17.33      2.68 o 
  -1   7   7      219.89      204.70      6.71 o 
   0   7   7      195.21      185.93      5.93 o 
   1   7   7      270.79      273.49      8.35 o 
   2   7   7      582.88      533.53     12.06 o 
   3   7   7        2.33       -0.97      2.89 o 
   4   7   7       22.20       24.00      4.49 o 
   5   7   7      373.71      366.61     13.85 o 
   6   7   7      218.05      217.38     18.19 o 
   7   7   7        5.08       11.43      6.98 o 
   8   7   7      111.19      128.00     11.16 o 
   9   7   7       85.92       92.72      9.26 o 
  10   7   7        2.09        0.33      4.75 o 
  11   7   7        0.05       -7.55      5.03 o 
  12   7   7       36.28       33.50      8.05 o 
  13   7   7        0.40       -0.27      5.99 o 
  14   7   7        2.37       -1.78      5.95 o 
 -17   8   7        7.94       12.85      7.28 o 
 -16   8   7       25.65       28.73      8.81 o 
 -15   8   7       12.82       13.66      6.54 o 
 -14   8   7        0.00        3.23      7.67 o 
 -13   8   7        3.19        4.19      8.75 o 
 -12   8   7       17.83       14.61      5.43 o 
 -11   8   7       32.23       25.44      5.44 o 
 -10   8   7        0.68       -1.50      5.20 o 
  -9   8   7       69.23       65.86      7.29 o 
  -8   8   7        2.01        0.52      2.68 o 
  -7   8   7       43.03       43.33      4.68 o 
  -6   8   7       78.34       78.61      4.55 o 
  -5   8   7       33.58       25.64      2.90 o 
  -4   8   7      261.16      256.43      6.47 o 
  -3   8   7      175.86      178.40      6.26 o 
  -2   8   7       27.75       36.33      3.51 o 
  -1   8   7       35.10       27.14      4.11 o 
   0   8   7      384.71      361.60     13.14 o 
   1   8   7      434.03      409.08     10.78 o 
   2   8   7       44.31       41.90      4.53 o 
   3   8   7      246.71      242.99      8.80 o 
   4   8   7       11.47       11.00      4.06 o 
   5   8   7      226.77      251.92     12.07 o 
   6   8   7      106.28       95.93      9.04 o 
   7   8   7       72.33       68.50     15.67 o 
   8   8   7        2.66       -0.96      3.23 o 
   9   8   7        1.92       11.79      5.60 o 
  10   8   7       42.29       57.24      9.19 o 
  11   8   7       16.93       21.63      7.30 o 
  12   8   7        5.72       12.53      6.88 o 
  13   8   7        8.76        3.87      8.18 o 
 -16   9   7        4.61       12.45      6.38 o 
 -15   9   7        0.21       -2.36      5.13 o 
 -14   9   7        9.24       13.49      7.07 o 
 -13   9   7       40.53       35.88      6.69 o 
 -12   9   7        1.31       -5.22      3.65 o 
 -11   9   7        4.23        3.96      3.87 o 
 -10   9   7       16.87        7.42      4.08 o 
  -9   9   7      257.32      258.83     13.33 o 
  -8   9   7       57.79       63.91      7.08 o 
  -7   9   7      310.67      349.13     12.97 o 
  -6   9   7        1.02        4.58      6.39 o 
  -5   9   7      359.13      383.20     10.56 o 
  -4   9   7        8.45        6.85      3.26 o 
  -3   9   7     1187.69     1199.84     20.10 o 
  -2   9   7      882.99      771.62     15.65 o 
  -1   9   7        2.75       -0.60      3.01 o 
   0   9   7      189.87      199.96      8.27 o 
   1   9   7      150.60      151.86     10.78 o 
   2   9   7        0.24       -3.55      2.56 o 
   3   9   7       42.42       46.52      5.13 o 
   4   9   7        0.39       -4.78      3.19 o 
   5   9   7       33.37       27.19      5.76 o 
   6   9   7       97.12      125.74     10.47 o 
   7   9   7      151.06      122.33     11.73 o 
   8   9   7       53.22       69.60      9.54 o 
   9   9   7        3.76        5.17      6.46 o 
  10   9   7       12.76        9.12      6.06 o 
  11   9   7        3.34       10.05      6.71 o 
  12   9   7        7.19       -0.72      5.60 o 
 -15  10   7        2.81       -6.49      4.66 o 
 -14  10   7        2.42       -6.68      4.45 o 
 -13  10   7        2.99        2.98     10.53 o 
 -12  10   7        6.55       23.24      6.98 o 
 -11  10   7        1.02        8.01      5.38 o 
 -10  10   7        1.91       -4.56      6.06 o 
  -9  10   7       56.44       56.21      9.29 o 
  -8  10   7       88.48       64.85      9.46 o 
  -7  10   7        7.62        3.37      4.99 o 
  -6  10   7       73.34       75.99      9.94 o 
  -5  10   7       21.35       16.33      5.95 o 
  -4  10   7        5.27        1.25      3.03 o 
  -3  10   7        8.90       25.78      4.38 o 
  -2  10   7        3.89        2.48      3.97 o 
  -1  10   7       11.42       13.19      4.98 o 
   0  10   7        0.21       -3.37      3.10 o 
   1  10   7        0.30        5.71      3.24 o 
   2  10   7       66.91       79.61      6.40 o 
   3  10   7        3.79       -2.20      2.96 o 
   4  10   7       17.32       28.04      4.60 o 
   5  10   7      163.52      179.95     10.12 o 
   6  10   7        6.20        5.29      3.38 o 
   7  10   7       64.24       68.68      8.95 o 
   8  10   7        1.13       -1.83      4.51 o 
   9  10   7        0.00       -4.88      6.75 o 
  10  10   7        2.76       -3.16      8.47 o 
  11  10   7        1.83       14.84      7.18 o 
 -14  11   7       20.44       22.82      8.86 o 
 -13  11   7       18.74       12.58      7.45 o 
 -12  11   7        1.43        9.20      6.59 o 
 -11  11   7        1.55       -0.96      5.96 o 
 -10  11   7       13.42       12.55      6.85 o 
  -9  11   7        8.17        5.71     18.31 o 
  -8  11   7        0.90       -2.08      5.78 o 
  -7  11   7        3.25       -6.08      4.85 o 
  -6  11   7        0.07       -4.92      5.05 o 
  -5  11   7       41.22       42.76      7.89 o 
  -4  11   7        1.17        2.17      3.83 o 
  -3  11   7       58.93       57.22      6.78 o 
  -2  11   7        0.66       -3.83      2.98 o 
  -1  11   7        0.08        1.38      3.15 o 
   0  11   7      429.73      445.23     15.19 o 
   1  11   7        2.81       -1.24      3.02 o 
   2  11   7        7.66        7.34      3.37 o 
   3  11   7        0.00        1.90      3.17 o 
   4  11   7        7.14        5.68      3.58 o 
   5  11   7       13.56       14.07      5.81 o 
   6  11   7       51.62       65.27      7.60 o 
   7  11   7       20.60       11.85      6.25 o 
   8  11   7        2.46        3.09      5.78 o 
   9  11   7        9.64       24.26     10.41 o 
  10  11   7        6.24       -0.57      7.89 o 
 -12  12   7        0.09        0.76      7.10 o 
 -11  12   7        2.01        0.51      6.39 o 
 -10  12   7        1.72        3.41     14.87 o 
  -9  12   7        7.46        4.38      5.99 o 
  -8  12   7        1.35        0.59      5.96 o 
  -7  12   7        1.30       -0.05      5.11 o 
  -6  12   7        0.85        2.68     15.50 o 
  -5  12   7       42.83       64.26     10.38 o 
  -4  12   7       24.89       21.33     17.96 o 
  -3  12   7        4.81        6.40      5.10 o 
  -2  12   7        1.75        4.40      3.89 o 
  -1  12   7       66.45       64.55      7.37 o 
   0  12   7       34.47       38.29      6.17 o 
   1  12   7       31.07       34.11      7.49 o 
   2  12   7       43.07       38.79      5.46 o 
   3  12   7       42.29       35.75      5.23 o 
   4  12   7        4.98        7.46      4.02 o 
   5  12   7       15.55       14.55      4.54 o 
   6  12   7        1.06        3.43      5.85 o 
   7  12   7        4.98       15.48      6.86 o 
   8  12   7        0.12       -5.47      7.04 o 
   9  12   7       14.06       29.44      8.81 o 
 -10  13   7        5.79       -6.47      6.22 o 
  -9  13   7        0.03        3.05      6.63 o 
  -8  13   7        2.28        8.12      9.44 o 
  -7  13   7        0.87       -6.06     13.33 o 
  -6  13   7        0.80        0.69      6.39 o 
  -5  13   7       11.84       18.47      7.78 o 
  -4  13   7       18.69       25.22      7.73 o 
  -3  13   7       35.68       39.45      8.62 o 
  -2  13   7        2.62       -5.62      3.75 o 
  -1  13   7        0.19       -0.01      3.92 o 
   0  13   7        3.11        1.61      3.96 o 
   1  13   7       12.26       11.48      8.62 o 
   2  13   7        3.00        1.39      4.62 o 
   3  13   7        4.61        5.29      4.86 o 
   4  13   7        6.53        3.72      4.80 o 
   5  13   7        5.10        1.11      5.15 o 
   6  13   7        2.11        4.67      6.07 o 
   7  13   7        1.18        3.56      6.69 o 
  -7  14   7        0.18       -1.49      6.21 o 
  -6  14   7        0.54        5.64      7.34 o 
  -5  14   7        2.00        0.34      5.99 o 
  -4  14   7       14.11       17.33      8.01 o 
  -3  14   7       13.63       21.99      8.08 o 
  -2  14   7        5.03        6.06      8.52 o 
  -1  14   7        3.39        0.01      4.67 o 
   0  14   7        3.16       11.61      5.11 o 
   1  14   7       23.25       22.51      6.41 o 
   2  14   7        4.05        0.64      8.91 o 
   3  14   7        4.91        4.24      5.29 o 
   4  14   7       10.67       15.75      6.67 o 
 -20   0   8        0.61        0.80     11.33 o 
 -19   0   8        0.17        5.49      9.84 o 
 -18   0   8       63.05       71.05     16.82 o 
 -17   0   8        8.75       -1.49      8.12 o 
 -16   0   8      360.74      313.03     25.40 o 
 -15   0   8       99.53      124.82     18.19 o 
 -14   0   8       56.32       30.89     11.21 o 
 -13   0   8       38.76       25.06      9.38 o 
 -12   0   8      146.33      134.43     16.59 o 
 -11   0   8     1119.11     1066.17     38.73 o 
 -10   0   8      425.73      464.32     12.75 o 
  -9   0   8       19.04       12.89      3.15 o 
  -8   0   8     1867.15     2076.70     34.15 o 
  -7   0   8     1497.81     1490.98     26.34 o 
  -6   0   8      976.96      964.15     19.17 o 
  -5   0   8     3567.72     3804.14     71.76 o 
  -4   0   8      586.55      569.51     10.47 o 
  -3   0   8     1477.23     1417.58     20.40 o 
  -2   0   8      814.42      925.32     14.45 o 
  -1   0   8      827.53      933.21     19.34 o 
   0   0   8      533.05      522.07     26.43 o 
   1   0   8     7175.39     7653.39    140.73 o 
   2   0   8     6321.58     6606.18    123.79 o 
   3   0   8      491.10      401.70     16.70 o 
   4   0   8        0.12       -4.35      3.43 o 
   5   0   8      441.91      426.41     17.96 o 
   6   0   8     3872.34     3939.50     82.60 o 
   7   0   8      768.48      795.15     27.46 o 
   8   0   8      968.62     1058.64     33.52 o 
   9   0   8       29.74       20.37      6.98 o 
  10   0   8      137.09      135.00     12.81 o 
  11   0   8        1.27        7.32      5.38 o 
  12   0   8        1.17        0.91      9.04 o 
  13   0   8       15.48       23.52      6.25 o 
  14   0   8       80.84       94.19     21.91 o 
  15   0   8       23.76       22.20     12.81 o 
  16   0   8        5.43       -2.63     10.64 o 
 -20   1   8        0.00       -1.59      7.76 o 
 -19   1   8       35.72       32.93     11.84 o 
 -18   1   8       19.65       18.48      7.72 o 
 -17   1   8        0.00       -2.62      5.79 o 
 -16   1   8        1.12       -2.87      5.09 o 
 -15   1   8       16.83        5.28      5.73 o 
 -14   1   8      154.24      147.84     35.58 o 
 -13   1   8       73.77       60.00      9.01 o 
 -12   1   8       84.33       99.78     12.00 o 
 -11   1   8      145.84      157.33      7.58 o 
 -10   1   8      265.01      273.79      6.72 o 
  -9   1   8      539.05      561.08      9.93 o 
  -8   1   8      365.75      423.40      8.24 o 
  -7   1   8       42.67       65.64      3.52 o 
  -6   1   8      602.61      596.56     10.32 o 
  -5   1   8       78.95       87.34      3.93 o 
  -4   1   8     1227.96     1287.95     14.81 o 
  -3   1   8       50.81       35.21      2.58 o 
  -2   1   8     1717.71     1869.66     19.55 o 
  -1   1   8     1832.17     2008.89     20.92 o 
   0   1   8     3495.63     3676.33     38.54 o 
   1   1   8       27.12       44.39      3.86 o 
   2   1   8     2701.45     2711.39     41.06 o 
   3   1   8        0.10       -0.74      2.51 o 
   4   1   8     1120.17     1121.79     22.41 o 
   5   1   8      390.94      441.53     13.11 o 
   6   1   8       12.53       12.55      4.08 o 
   7   1   8      111.63      106.36     11.16 o 
   8   1   8      467.03      417.02     14.12 o 
   9   1   8      266.67      259.79     11.22 o 
  10   1   8       43.87       45.95      6.17 o 
  11   1   8       21.76       11.59      4.61 o 
  12   1   8        8.37       -0.46      4.64 o 
  13   1   8        1.10        2.82      3.08 o 
  14   1   8        1.97        2.83      3.44 o 
  15   1   8      147.63      136.49     12.11 o 
  16   1   8       39.15       42.75     11.08 o 
 -20   2   8        0.01       11.51      8.56 o 
 -19   2   8       11.97        8.70      7.46 o 
 -18   2   8        0.17        4.42      7.61 o 
 -17   2   8        8.03        1.66      5.67 o 
 -16   2   8        5.67       15.61      8.87 o 
 -15   2   8      178.01      180.04     14.97 o 
 -14   2   8       82.56       93.60     13.90 o 
 -13   2   8      199.02      183.27      9.26 o 
 -12   2   8       34.88       41.80      7.07 o 
 -11   2   8        3.37       -0.40      2.89 o 
 -10   2   8      207.40      216.75      8.62 o 
  -9   2   8      239.83      265.77      8.85 o 
  -8   2   8      579.77      625.13     11.06 o 
  -7   2   8       48.88       40.72      2.86 o 
  -6   2   8      309.65      291.76      6.32 o 
  -5   2   8      192.09      193.49      4.96 o 
  -4   2   8     1356.29     1494.83     16.77 o 
  -3   2   8      502.72      507.33      8.21 o 
  -2   2   8       75.06       88.02      3.64 o 
  -1   2   8    10394.04    11121.87    103.93 o 
   0   2   8     2178.47     2390.29     28.88 o 
   1   2   8      651.87      723.89     13.80 o 
   2   2   8       95.47       78.17      5.69 o 
   3   2   8      420.15      503.71     26.20 o 
   4   2   8       40.24       55.86      5.50 o 
   5   2   8        1.45        3.66      3.11 o 
   6   2   8      550.80      536.65     15.19 o 
   7   2   8      189.05      181.01     11.96 o 
   8   2   8        6.62        7.88      5.83 o 
   9   2   8       81.79       82.03     14.99 o 
  10   2   8       14.37       10.68      4.17 o 
  11   2   8      190.26      172.86      9.20 o 
  12   2   8       10.50       10.30      5.02 o 
  13   2   8        0.29       -3.59      2.80 o 
  14   2   8        0.05       -1.04      4.04 o 
  15   2   8       40.18       44.03      7.38 o 
  16   2   8       58.63       55.37     11.73 o 
 -19   3   8        0.76        0.85      6.87 o 
 -18   3   8       29.40        9.54      7.16 o 
 -17   3   8        4.45       14.65      6.99 o 
 -16   3   8       28.91       32.26      8.00 o 
 -15   3   8      210.86      211.81     38.33 o 
 -14   3   8      299.54      276.09     11.83 o 
 -13   3   8       75.48       82.86      7.27 o 
 -12   3   8      103.68      117.21      7.86 o 
 -11   3   8      244.53      249.52     13.32 o 
 -10   3   8        9.63       10.92      3.53 o 
  -9   3   8      111.22      108.44      6.73 o 
  -8   3   8      101.20      104.44      3.95 o 
  -7   3   8      423.21      434.28      7.66 o 
  -6   3   8       46.89       50.65      2.96 o 
  -5   3   8        6.15       15.20      2.07 o 
  -4   3   8        3.99        2.64      1.57 o 
  -3   3   8       73.85       62.37      3.29 o 
  -2   3   8      212.61      204.55      6.05 o 
  -1   3   8      162.36      181.08      5.14 o 
   0   3   8      146.40      140.31      6.90 o 
   1   3   8      199.84      213.33      6.31 o 
   2   3   8        0.15       -2.47      2.23 o 
   3   3   8      238.31      224.96      9.18 o 
   4   3   8        7.58        4.75      3.27 o 
   5   3   8       51.63       57.13      5.90 o 
   6   3   8        0.72        0.75      3.27 o 
   7   3   8       53.45       47.04      6.09 o 
   8   3   8      798.47      748.76     33.64 o 
   9   3   8        1.17        3.01      3.66 o 
  10   3   8        1.70       -4.04      3.10 o 
  11   3   8       51.39       48.85      5.88 o 
  12   3   8       51.62       42.04      5.08 o 
  13   3   8       37.31       28.47      8.33 o 
  14   3   8       31.44       27.63      6.18 o 
  15   3   8        3.54        5.39      6.98 o 
 -19   4   8       18.76        8.61      8.01 o 
 -18   4   8       32.02       49.15     16.36 o 
 -17   4   8        0.61       -6.51      5.40 o 
 -16   4   8       43.25       36.97     15.67 o 
 -15   4   8       95.26      106.83      8.67 o 
 -14   4   8      154.07      184.11     11.43 o 
 -13   4   8      312.50      296.21     12.03 o 
 -12   4   8      123.73      122.76      8.34 o 
 -11   4   8      526.00      505.01     14.48 o 
 -10   4   8       19.95       25.80      4.54 o 
  -9   4   8       24.54       39.70      4.87 o 
  -8   4   8        9.63       11.06      2.57 o 
  -7   4   8      291.28      303.74      6.58 o 
  -6   4   8       92.06      109.39      4.78 o 
  -5   4   8      107.18      114.43      4.42 o 
  -4   4   8     2241.18     2337.65     24.51 o 
  -3   4   8      114.72       87.54      3.94 o 
  -2   4   8       39.12       52.43      2.65 o 
  -1   4   8      290.13      277.34      5.62 o 
   0   4   8       50.66       39.56      3.52 o 
   1   4   8      857.37      843.39     16.09 o 
   2   4   8      196.44      181.22      7.16 o 
   3   4   8      473.49      402.95     18.31 o 
   4   4   8      241.55      232.18     10.02 o 
   5   4   8      176.65      170.26      9.09 o 
   6   4   8        0.00       -2.72      3.10 o 
   7   4   8      180.20      170.64      9.75 o 
   8   4   8      792.77      826.83     21.34 o 
   9   4   8      306.55      295.98     12.49 o 
  10   4   8      220.32      223.30     11.33 o 
  11   4   8       38.41       41.35      5.02 o 
  12   4   8       46.60       48.56      9.66 o 
  13   4   8        1.92       -0.55      4.20 o 
  14   4   8        0.09        0.91      4.70 o 
  15   4   8       71.78       79.56     14.39 o 
 -19   5   8        0.07        1.59      7.43 o 
 -18   5   8        3.70       -8.58      6.58 o 
 -17   5   8        1.28        0.93      6.14 o 
 -16   5   8        0.30       -2.35      6.52 o 
 -15   5   8        1.56        2.24      3.86 o 
 -14   5   8      214.07      204.70     26.00 o 
 -13   5   8        5.96        7.85      4.36 o 
 -12   5   8        0.15       -1.96      4.80 o 
 -11   5   8      461.28      427.62     15.84 o 
 -10   5   8       86.95       78.06      6.83 o 
  -9   5   8        0.04       -0.66      2.53 o 
  -8   5   8       19.22       28.22      4.24 o 
  -7   5   8      849.04      824.29     12.31 o 
  -6   5   8        2.50        5.85      1.98 o 
  -5   5   8        4.37       12.70      2.63 o 
  -4   5   8       47.26       36.65      3.13 o 
  -3   5   8       42.17       50.43      2.91 o 
  -2   5   8      175.38      197.05      5.29 o 
  -1   5   8      333.22      307.37      6.26 o 
   0   5   8       77.08       85.90      6.50 o 
   1   5   8      152.40      142.63      6.80 o 
   2   5   8       91.03       99.05      6.22 o 
   3   5   8       14.26       16.46      4.35 o 
   4   5   8        1.29       -4.81      3.20 o 
   5   5   8        1.21        7.48      3.84 o 
   6   5   8       16.34        8.96      4.28 o 
   7   5   8      168.77      158.73     14.93 o 
   8   5   8       22.24       33.43      6.04 o 
   9   5   8      259.61      247.47     11.87 o 
  10   5   8        0.03       -0.92      3.32 o 
  11   5   8       25.86       27.28      4.84 o 
  12   5   8       38.12       27.75      6.13 o 
  13   5   8        1.04        0.46      4.48 o 
  14   5   8        0.45       -4.70      5.00 o 
  15   5   8        4.13        7.46      5.69 o 
 -18   6   8       50.96       77.27     16.48 o 
 -17   6   8       44.37       70.70     14.64 o 
 -16   6   8        0.45        0.60      6.36 o 
 -15   6   8       29.23       28.32      5.85 o 
 -14   6   8       21.44       28.36      5.63 o 
 -13   6   8       15.00       15.07      4.69 o 
 -12   6   8       61.25       59.91      6.75 o 
 -11   6   8      400.39      420.62     13.69 o 
 -10   6   8       12.19       10.64      3.45 o 
  -9   6   8       35.12       30.54      4.36 o 
  -8   6   8      326.45      342.20     10.15 o 
  -7   6   8       32.41       37.14      3.41 o 
  -6   6   8      202.06      184.07      5.83 o 
  -5   6   8      217.23      248.97      6.75 o 
  -4   6   8      110.41      116.63      4.31 o 
  -3   6   8        0.40        1.02      1.75 o 
  -2   6   8       97.73      104.44      4.11 o 
  -1   6   8        9.88        9.64      2.24 o 
   0   6   8        3.14        1.44      2.33 o 
   1   6   8       17.48       10.76      3.99 o 
   2   6   8      187.47      164.74      7.92 o 
   3   6   8        6.59        6.97      3.44 o 
   4   6   8      472.39      460.23     14.95 o 
   5   6   8       12.64        4.99      4.24 o 
   6   6   8       54.52       51.43      6.88 o 
   7   6   8      498.21      517.53     17.17 o 
   8   6   8       60.77       59.71      7.37 o 
   9   6   8        5.09        2.95      3.28 o 
  10   6   8        6.75       12.10      3.75 o 
  11   6   8        1.66        3.70      4.11 o 
  12   6   8       20.16       17.39      6.57 o 
  13   6   8        4.67       -3.10      5.72 o 
  14   6   8       25.86       36.43      9.17 o 
 -18   7   8       12.73       13.84     12.47 o 
 -17   7   8        2.30       -1.83      9.61 o 
 -16   7   8        6.84        1.98      5.43 o 
 -15   7   8       57.11       68.04      9.05 o 
 -14   7   8        9.37       15.29      4.71 o 
 -13   7   8       21.69       14.37      4.59 o 
 -12   7   8        0.96        0.88      3.23 o 
 -11   7   8       30.28       32.81      4.72 o 
 -10   7   8        3.10        2.02      3.80 o 
  -9   7   8       45.79       53.83      5.29 o 
  -8   7   8      110.43       99.07      7.32 o 
  -7   7   8      412.62      401.88     14.32 o 
  -6   7   8        0.17       -1.59      2.04 o 
  -5   7   8        3.92        5.66      2.18 o 
  -4   7   8      134.36      137.70      5.40 o 
  -3   7   8       21.68       18.22      2.57 o 
  -2   7   8        0.77        0.41      2.07 o 
  -1   7   8      268.27      261.15      7.01 o 
   0   7   8       30.52       29.96      3.84 o 
   1   7   8       23.37       16.90      3.47 o 
   2   7   8       33.14       35.92      4.89 o 
   3   7   8       91.78       89.12      6.88 o 
   4   7   8       15.46        7.52      4.12 o 
   5   7   8        0.06        1.45      3.70 o 
   6   7   8        9.42       14.66      4.81 o 
   7   7   8      401.90      379.08     14.95 o 
   8   7   8       45.38       41.38      6.53 o 
   9   7   8       83.90       88.68      8.94 o 
  10   7   8      163.70      164.35     17.22 o 
  11   7   8        0.10       -5.14      4.87 o 
  12   7   8        1.89       -5.94      4.82 o 
  13   7   8        0.98        1.13      5.62 o 
 -17   8   8        0.60       -2.12      6.26 o 
 -16   8   8        0.73       -5.57      5.65 o 
 -15   8   8       13.38       15.09      9.50 o 
 -14   8   8        0.29        0.24      4.39 o 
 -13   8   8       79.98       78.14      9.44 o 
 -12   8   8       20.36       18.55      5.23 o 
 -11   8   8        8.04        8.92      4.27 o 
 -10   8   8      264.47      223.63     11.57 o 
  -9   8   8        2.50       -0.07      2.71 o 
  -8   8   8        5.47        2.25      2.97 o 
  -7   8   8      207.91      192.89      8.04 o 
  -6   8   8       12.48        8.35      2.64 o 
  -5   8   8      410.30      402.73     11.21 o 
  -4   8   8      157.00      159.84      5.51 o 
  -3   8   8       29.17       22.98      3.29 o 
  -2   8   8       40.46       47.35      3.97 o 
  -1   8   8       89.34      102.14      5.96 o 
   0   8   8      181.90      203.33      7.80 o 
   1   8   8        6.51       12.58      3.26 o 
   2   8   8        3.07        2.80      3.07 o 
   3   8   8       16.37        8.59      4.29 o 
   4   8   8        0.01       -6.32      4.21 o 
   5   8   8       27.16       19.54      6.18 o 
   6   8   8      197.39      186.95     12.64 o 
   7   8   8        0.38        6.39      5.26 o 
   8   8   8        1.18       -0.99      4.15 o 
   9   8   8        2.71        4.42      5.35 o 
  10   8   8        3.53        4.52      6.58 o 
  11   8   8       20.47       14.23      6.65 o 
  12   8   8        2.60       -3.94      5.50 o 
  13   8   8        4.76        7.64     10.30 o 
 -16   9   8        5.13       -2.84      5.47 o 
 -15   9   8        0.01        2.02      4.97 o 
 -14   9   8        0.30       -2.22      4.36 o 
 -13   9   8       16.18       10.46      7.35 o 
 -12   9   8        8.05        3.86      4.70 o 
 -11   9   8        3.56        3.37      4.54 o 
 -10   9   8        5.67        2.21      3.87 o 
  -9   9   8        8.42        0.20      3.70 o 
  -8   9   8       67.13       52.22      9.70 o 
  -7   9   8       39.98       30.77      7.20 o 
  -6   9   8      107.35      126.55     11.84 o 
  -5   9   8       70.58       80.63     15.62 o 
  -4   9   8      199.14      200.62      9.67 o 
  -3   9   8      208.46      170.39      9.25 o 
  -2   9   8      570.27      539.70     12.94 o 
  -1   9   8      424.70      444.23     11.88 o 
   0   9   8       47.78       56.09      7.03 o 
   1   9   8       42.16       50.58      5.62 o 
   2   9   8       84.30       68.18      5.96 o 
   3   9   8       32.15       34.58      4.77 o 
   4   9   8      297.12      304.85     10.57 o 
   5   9   8       51.10       63.89      8.16 o 
   6   9   8       10.74        3.03      5.55 o 
   7   9   8        4.28        7.16      4.66 o 
   8   9   8        1.14       -0.91      3.70 o 
   9   9   8       53.51       65.36     15.62 o 
  10   9   8        0.77       -6.10      5.09 o 
  11   9   8        0.94        7.59      6.26 o 
  12   9   8        5.88        6.20      7.34 o 
 -15  10   8        0.08        1.81      5.60 o 
 -14  10   8        0.24        2.59      6.34 o 
 -13  10   8       59.21       72.94     11.58 o 
 -12  10   8       58.54       82.02     25.06 o 
 -11  10   8        2.70       -0.77     11.27 o 
 -10  10   8        0.70        3.36      5.13 o 
  -9  10   8       34.89       44.93      9.27 o 
  -8  10   8       56.31       52.63      9.17 o 
  -7  10   8       52.68       61.86      9.64 o 
  -6  10   8        4.78        5.07      5.11 o 
  -5  10   8        0.01       -3.07      4.18 o 
  -4  10   8       36.73       31.18      5.27 o 
  -3  10   8      290.64      318.01     12.42 o 
  -2  10   8       87.19       72.14      7.04 o 
  -1  10   8       28.08       48.75      6.31 o 
   0  10   8      285.95      298.22     10.45 o 
   1  10   8      753.17      721.93     16.24 o 
   2  10   8      100.29      106.07      7.35 o 
   3  10   8      220.09      232.97      9.99 o 
   4  10   8      112.48      120.48     16.45 o 
   5  10   8        6.05        1.25      7.17 o 
   6  10   8        4.35        4.75      4.02 o 
   7  10   8       79.71       62.92      9.30 o 
   8  10   8       42.96       44.49      8.36 o 
   9  10   8        2.36        8.32      6.06 o 
  10  10   8        0.61       -3.22      5.59 o 
  11  10   8       34.44       36.12      9.54 o 
 -14  11   8        1.32       -3.43      7.89 o 
 -13  11   8        1.62        0.75      6.10 o 
 -12  11   8       11.39        7.76      6.85 o 
 -11  11   8       19.95       32.21      8.52 o 
 -10  11   8        3.96        3.89     13.50 o 
  -9  11   8        4.06        2.54      5.45 o 
  -8  11   8       66.73       73.68     10.80 o 
  -7  11   8       58.32       53.92     11.33 o 
  -6  11   8        7.78        8.47      9.27 o 
  -5  11   8       75.02       79.61     12.24 o 
  -4  11   8      149.84      144.98      9.84 o 
  -3  11   8      283.72      305.39     17.82 o 
  -2  11   8        3.04        0.80      3.70 o 
  -1  11   8       55.09       55.52      6.75 o 
   0  11   8        4.39        6.78      4.21 o 
   1  11   8        0.05        3.92      3.89 o 
   2  11   8        1.81       -8.01      5.72 o 
   3  11   8      116.18      105.14      7.81 o 
   4  11   8        8.88        2.98      3.53 o 
   5  11   8       74.11       94.66      8.59 o 
   6  11   8        0.61        3.71      4.05 o 
   7  11   8        0.05        3.18      5.14 o 
   8  11   8        0.15        2.55      5.62 o 
   9  11   8        1.51        1.49      8.24 o 
 -12  12   8        2.47       -7.50      8.87 o 
 -11  12   8        9.51       12.87      7.56 o 
 -10  12   8        2.81       -0.27      6.12 o 
  -9  12   8        2.70       -8.26     10.75 o 
  -8  12   8       19.49        6.90      5.73 o 
  -7  12   8        7.82        5.91      6.02 o 
  -6  12   8       28.18       35.16      8.19 o 
  -5  12   8      195.41      204.14     16.11 o 
  -4  12   8      127.63      130.14     13.47 o 
  -3  12   8       34.88       32.89      5.96 o 
  -2  12   8        9.01       15.03      7.30 o 
  -1  12   8        9.84        4.06      4.33 o 
   0  12   8        0.54       11.78      4.34 o 
   1  12   8       21.23       32.18      6.13 o 
   2  12   8      133.83      143.02     10.34 o 
   3  12   8        5.40        5.04      5.93 o 
   4  12   8        2.13       -4.37      4.39 o 
   5  12   8       17.31       32.11     14.13 o 
   6  12   8        0.06        4.63      5.58 o 
   7  12   8        6.28       19.45      9.72 o 
   8  12   8        4.38        3.04      6.67 o 
 -10  13   8       12.89       13.57      8.63 o 
  -9  13   8        4.13        9.25      7.49 o 
  -8  13   8       17.40       18.07      7.89 o 
  -7  13   8       89.06      111.71     14.02 o 
  -6  13   8        0.29        3.83      6.76 o 
  -5  13   8        0.61        5.04      6.26 o 
  -4  13   8        0.76       -0.68      6.64 o 
  -3  13   8       12.84       10.11      6.66 o 
  -2  13   8        3.66       -3.60      3.98 o 
  -1  13   8        0.22        9.35      4.59 o 
   0  13   8        0.01       -4.06      3.93 o 
   1  13   8        8.35       15.30      5.37 o 
   2  13   8        6.14        1.38      4.96 o 
   3  13   8        0.28       -4.27      4.28 o 
   4  13   8        0.01       -0.79      4.76 o 
   5  13   8        0.34       -1.07      5.22 o 
   6  13   8       18.97       12.59     10.07 o 
  -7  14   8        1.55        0.45      7.53 o 
  -6  14   8        1.84        5.22      6.66 o 
  -5  14   8       23.53       26.77     13.33 o 
  -4  14   8       45.89       54.95     11.56 o 
  -3  14   8        2.59        1.80      6.43 o 
  -2  14   8        0.00       -4.14      6.15 o 
  -1  14   8        7.56        5.44      4.96 o 
   0  14   8        6.41       14.56      5.90 o 
   1  14   8       10.20        9.22      5.32 o 
   2  14   8       21.51       26.61      6.39 o 
 -20   1   9       24.81       10.64      9.08 o 
 -19   1   9       10.13       11.97     14.07 o 
 -18   1   9        0.03        2.39     11.33 o 
 -17   1   9        2.71        1.81      5.54 o 
 -16   1   9       17.32       12.78      6.47 o 
 -15   1   9       69.60       58.32      9.56 o 
 -14   1   9       15.06        9.81      9.38 o 
 -13   1   9       13.87        8.95      5.39 o 
 -12   1   9       78.03       79.93      6.02 o 
 -11   1   9       39.93       41.63      5.20 o 
 -10   1   9        9.43       11.01      2.42 o 
  -9   1   9      694.48      690.55     11.53 o 
  -8   1   9       46.68       53.69      5.95 o 
  -7   1   9      124.88      119.47      4.41 o 
  -6   1   9     1217.06     1272.07     14.45 o 
  -5   1   9      356.28      343.88      5.84 o 
  -4   1   9       45.32       58.57      3.14 o 
  -3   1   9       47.59       48.78      3.24 o 
  -2   1   9      202.78      208.16      5.97 o 
  -1   1   9      831.09      833.95     13.34 o 
   0   1   9     2044.88     1934.42     23.91 o 
   1   1   9      378.39      364.66      9.59 o 
   2   1   9      439.00      390.76     11.81 o 
   3   1   9      497.09      452.27     22.08 o 
   4   1   9      203.46      214.78     12.30 o 
   5   1   9       24.56       20.69      4.29 o 
   6   1   9       27.65       32.62      5.46 o 
   7   1   9      148.88      156.32      9.13 o 
   8   1   9       51.63       39.25      5.93 o 
   9   1   9        4.98        1.63      3.63 o 
  10   1   9      101.01      106.70      8.82 o 
  11   1   9       11.19        8.77      5.21 o 
  12   1   9       17.89       18.16      4.17 o 
  13   1   9        2.37        0.45      3.41 o 
  14   1   9       40.03       36.43      5.47 o 
  15   1   9        1.25        1.40      5.00 o 
 -20   2   9        9.92        3.25      7.68 o 
 -19   2   9       19.41       26.72      9.61 o 
 -18   2   9       24.85       13.87      7.48 o 
 -17   2   9       37.89       40.96      9.32 o 
 -16   2   9      111.02       73.69     10.93 o 
 -15   2   9      250.48      231.02     29.06 o 
 -14   2   9      271.17      265.95     33.12 o 
 -13   2   9       42.86       54.60      7.31 o 
 -12   2   9       46.71       50.22      9.63 o 
 -11   2   9       98.47       93.49      6.70 o 
 -10   2   9        1.74        1.87      2.85 o 
  -9   2   9       11.21       12.26      2.21 o 
  -8   2   9      131.11      142.92      9.07 o 
  -7   2   9       76.61       93.23      4.85 o 
  -6   2   9       96.04      117.87      4.25 o 
  -5   2   9      376.11      360.37      7.06 o 
  -4   2   9      115.29      133.24      4.43 o 
  -3   2   9       21.35       30.95      2.79 o 
  -2   2   9      762.29      740.28     11.08 o 
  -1   2   9     4180.10     4195.94     39.14 o 
   0   2   9     1838.49     1763.91     27.58 o 
   1   2   9        0.28       -2.32      2.15 o 
   2   2   9       37.36       56.80      9.50 o 
   3   2   9       65.54       53.65      5.50 o 
   4   2   9      247.79      226.99     26.54 o 
   5   2   9      397.75      391.46     14.53 o 
   6   2   9       29.34       29.89      5.49 o 
   7   2   9       45.88       44.35      7.49 o 
   8   2   9      656.35      666.67     22.14 o 
   9   2   9        3.06        5.03      3.66 o 
  10   2   9       11.08        6.84      4.19 o 
  11   2   9       15.67       24.91      5.54 o 
  12   2   9       30.49       29.47      4.66 o 
  13   2   9       51.22       46.77      7.18 o 
  14   2   9        0.05        2.49      4.70 o 
  15   2   9        0.09        1.69      4.94 o 
 -19   3   9        1.25        0.76      7.56 o 
 -18   3   9       27.26       51.85     12.36 o 
 -17   3   9        0.06       -9.35      6.24 o 
 -16   3   9        0.54       -0.91      5.54 o 
 -15   3   9       46.75       55.48     10.24 o 
 -14   3   9       98.57      107.51      8.66 o 
 -13   3   9       27.92       23.33      5.00 o 
 -12   3   9      215.46      213.12     10.86 o 
 -11   3   9      167.20      145.93      8.29 o 
 -10   3   9       77.50       71.19      6.09 o 
  -9   3   9      135.93      123.76      4.89 o 
  -8   3   9      685.22      675.08     10.44 o 
  -7   3   9       51.10       51.42      3.19 o 
  -6   3   9        3.86       10.28      2.04 o 
  -5   3   9      676.91      647.54     10.17 o 
  -4   3   9      199.99      202.53      8.64 o 
  -3   3   9      569.73      703.55     10.83 o 
  -2   3   9      117.87       93.47      4.12 o 
  -1   3   9     2287.12     2604.22     30.54 o 
   0   3   9       54.13       32.99      3.06 o 
   1   3   9      139.63      112.23      7.71 o 
   2   3   9       66.15       57.32      5.57 o 
   3   3   9       85.75      108.08     10.81 o 
   4   3   9       42.58       53.49     13.50 o 
   5   3   9       82.68       89.49      7.36 o 
   6   3   9      278.39      252.23     11.08 o 
   7   3   9      122.43      143.84      9.25 o 
   8   3   9       18.93       19.73      5.05 o 
   9   3   9      103.54       97.04      8.92 o 
  10   3   9        0.68       -0.79      3.58 o 
  11   3   9        0.68       -0.27      3.89 o 
  12   3   9        0.09        0.13      3.36 o 
  13   3   9       14.54       20.09      6.40 o 
  14   3   9       23.77       36.55      7.14 o 
  15   3   9        7.10        5.16      5.64 o 
 -19   4   9       20.45       22.44      8.76 o 
 -18   4   9        0.40       -8.23      5.66 o 
 -17   4   9        0.06       -9.18      6.12 o 
 -16   4   9        7.35        8.62      6.20 o 
 -15   4   9        0.48       -4.72      4.85 o 
 -14   4   9       10.13        2.94      4.14 o 
 -13   4   9        0.40       -2.76      4.40 o 
 -12   4   9      214.24      211.10     11.03 o 
 -11   4   9       93.95       79.41      7.07 o 
 -10   4   9        6.33        5.57      3.50 o 
  -9   4   9       24.17       31.04      5.10 o 
  -8   4   9      250.76      237.13      7.12 o 
  -7   4   9     1097.92     1115.66     14.83 o 
  -6   4   9      304.17      324.20      7.13 o 
  -5   4   9      436.30      447.56     12.09 o 
  -4   4   9      195.29      167.90      5.28 o 
  -3   4   9       69.23       85.67      4.14 o 
  -2   4   9      316.20      306.23      5.72 o 
  -1   4   9        9.27       17.48      2.63 o 
   0   4   9      105.90       98.86      4.99 o 
   1   4   9      253.43      261.75      8.72 o 
   2   4   9      183.16      171.19      8.61 o 
   3   4   9        5.96       10.47      5.26 o 
   4   4   9      279.47      302.39     14.82 o 
   5   4   9      267.82      251.67     11.10 o 
   6   4   9       78.56       69.08      7.54 o 
   7   4   9      275.85      260.94     11.96 o 
   8   4   9      195.98      200.47     16.99 o 
   9   4   9        3.47        6.14      3.96 o 
  10   4   9      259.63      252.27     15.33 o 
  11   4   9      158.91      154.16      9.47 o 
  12   4   9       49.64       54.61      6.07 o 
  13   4   9        2.56        5.56      5.59 o 
  14   4   9       23.87       18.24      6.26 o 
 -19   5   9        8.78        8.91      8.09 o 
 -18   5   9        0.81        1.96     19.11 o 
 -17   5   9       42.66       62.66     12.13 o 
 -16   5   9       46.58       46.33      9.05 o 
 -15   5   9       30.11       33.30      5.99 o 
 -14   5   9       68.34       73.17     16.14 o 
 -13   5   9      139.62      144.66      9.49 o 
 -12   5   9        1.04       -1.21      4.82 o 
 -11   5   9      300.11      267.79     10.95 o 
 -10   5   9      431.24      449.81     21.42 o 
  -9   5   9      730.96      776.10     15.93 o 
  -8   5   9      703.32      723.98     14.90 o 
  -7   5   9       17.51       19.16      2.71 o 
  -6   5   9        1.51        1.50      1.88 o 
  -5   5   9      110.14      126.84      5.84 o 
  -4   5   9      894.70      955.56     14.75 o 
  -3   5   9      394.52      389.76     10.57 o 
  -2   5   9       10.48       12.18      1.98 o 
  -1   5   9        4.27        3.63      1.79 o 
   0   5   9      182.12      175.19      6.47 o 
   1   5   9      861.06      813.36     16.62 o 
   2   5   9        3.66        1.47      2.88 o 
   3   5   9      830.62      769.72     19.73 o 
   4   5   9      127.23      126.78      8.74 o 
   5   5   9      773.42      777.49     37.36 o 
   6   5   9     2199.88     2067.46     53.66 o 
   7   5   9      125.98      127.45     19.11 o 
   8   5   9      227.26      195.50     11.23 o 
   9   5   9       56.55       57.81      7.36 o 
  10   5   9       50.89       52.61      7.34 o 
  11   5   9       60.32       52.08      5.87 o 
  12   5   9       78.41       58.83      7.93 o 
  13   5   9      119.76      129.50     11.07 o 
  14   5   9       48.63       71.07     17.32 o 
 -18   6   9        8.89       -1.31      6.55 o 
 -17   6   9       14.97       11.34      7.52 o 
 -16   6   9        0.67        0.22      4.13 o 
 -15   6   9        9.57        8.57      4.46 o 
 -14   6   9       67.47       59.18      7.23 o 
 -13   6   9      126.01      120.93      9.08 o 
 -12   6   9      458.20      419.37     12.72 o 
 -11   6   9       11.59        5.01      3.34 o 
 -10   6   9       62.60       58.58      7.96 o 
  -9   6   9      702.75      675.12     15.06 o 
  -8   6   9      105.27      118.17      6.81 o 
  -7   6   9      150.65      139.23      7.21 o 
  -6   6   9      115.57      119.62      7.24 o 
  -5   6   9      530.05      492.46      9.78 o 
  -4   6   9       13.53        7.75      2.11 o 
  -3   6   9        9.20        8.65      2.09 o 
  -2   6   9        0.49        0.71      1.78 o 
  -1   6   9      405.86      356.17      7.92 o 
   0   6   9       55.19       48.00      3.68 o 
   1   6   9      386.30      376.27     12.80 o 
   2   6   9        1.13        3.54      3.02 o 
   3   6   9        8.88        6.55      4.98 o 
   4   6   9      255.27      263.80     11.96 o 
   5   6   9      390.94      382.90     14.61 o 
   6   6   9       99.64       75.65      7.92 o 
   7   6   9        8.89        5.91      4.43 o 
   8   6   9        2.60       -0.62      4.02 o 
   9   6   9        5.76       13.33      5.11 o 
  10   6   9       64.64       68.95      7.11 o 
  11   6   9        0.01       -1.01      4.19 o 
  12   6   9        7.63       -2.82      5.54 o 
  13   6   9       33.86       42.36      9.62 o 
 -17   7   9        1.41        0.80     10.07 o 
 -16   7   9       11.31       24.05      6.85 o 
 -15   7   9       40.92       56.51      7.38 o 
 -14   7   9       16.52       17.20      4.64 o 
 -13   7   9       50.14       57.59      6.12 o 
 -12   7   9      107.16       93.36      7.84 o 
 -11   7   9      222.85      202.43      9.40 o 
 -10   7   9       37.52       19.95      4.23 o 
  -9   7   9      186.96      198.44      8.75 o 
  -8   7   9       94.84       95.41      6.51 o 
  -7   7   9       32.10       43.23      5.37 o 
  -6   7   9       16.09       22.85      3.20 o 
  -5   7   9      357.29      365.37     10.81 o 
  -4   7   9     1041.74      994.56     15.06 o 
  -3   7   9       24.90       26.36      3.37 o 
  -2   7   9      160.15      153.72      5.73 o 
  -1   7   9       67.44       53.13      4.06 o 
   0   7   9       18.24       17.17      3.03 o 
   1   7   9      104.20      117.52      6.26 o 
   2   7   9       28.31       31.08      5.63 o 
   3   7   9       63.17       67.49      6.49 o 
   4   7   9      263.11      265.60     12.42 o 
   5   7   9       55.93       53.20     10.41 o 
   6   7   9        0.17        1.47      4.07 o 
   7   7   9       58.48       46.83     11.90 o 
   8   7   9        0.13       -2.93      4.04 o 
   9   7   9        2.06        2.07      4.46 o 
  10   7   9       36.79       37.13      8.24 o 
  11   7   9        0.65        0.68      5.26 o 
  12   7   9        0.89        5.28      8.58 o 
  13   7   9        2.19       10.08      7.09 o 
 -17   8   9       17.05       19.82      8.16 o 
 -16   8   9        2.66       -7.57      5.05 o 
 -15   8   9        4.56       -1.01      4.37 o 
 -14   8   9       10.70        2.87      7.66 o 
 -13   8   9       22.96       24.16      7.55 o 
 -12   8   9      146.21      131.97     10.26 o 
 -11   8   9        5.45        2.30      4.15 o 
 -10   8   9       73.47       76.77      6.51 o 
  -9   8   9        2.30        3.37      3.00 o 
  -8   8   9      234.10      252.99      9.46 o 
  -7   8   9       34.26       35.54      4.67 o 
  -6   8   9      236.26      272.28      9.38 o 
  -5   8   9      235.91      237.01      7.45 o 
  -4   8   9      128.13      121.33      5.78 o 
  -3   8   9      773.65      794.78     22.04 o 
  -2   8   9      118.08      118.37      7.83 o 
  -1   8   9       80.49       65.39      5.25 o 
   0   8   9        8.87       15.56      3.51 o 
   1   8   9       85.23       84.56      6.00 o 
   2   8   9        0.00       -2.99      2.60 o 
   3   8   9      105.80      107.47      7.92 o 
   4   8   9      116.44      121.45     14.07 o 
   5   8   9        1.21       -4.98      3.80 o 
   6   8   9      103.46       92.06     12.30 o 
   7   8   9        1.46        0.91      3.95 o 
   8   8   9        3.88        4.14      4.36 o 
   9   8   9        4.91       17.85      8.92 o 
  10   8   9        0.72       -1.92      5.06 o 
  11   8   9       50.68       80.07     17.22 o 
  12   8   9       31.37       46.20     11.10 o 
 -16   9   9       72.87       97.73     10.91 o 
 -15   9   9       43.08       62.21     14.03 o 
 -14   9   9        7.04        8.43      5.19 o 
 -13   9   9        5.13        3.28      4.77 o 
 -12   9   9       10.81       14.98      5.17 o 
 -11   9   9        1.35       10.02      4.29 o 
 -10   9   9        9.74        4.55      4.27 o 
  -9   9   9       21.28       15.42      8.61 o 
  -8   9   9        5.10       10.53      4.58 o 
  -7   9   9       88.29      100.58     10.90 o 
  -6   9   9        0.07        2.97      4.61 o 
  -5   9   9       29.86       28.21      4.84 o 
  -4   9   9        0.29        4.19      5.81 o 
  -3   9   9      435.49      434.74     13.89 o 
  -2   9   9      218.93      210.82     12.64 o 
  -1   9   9     1135.77     1088.17     22.91 o 
   0   9   9      123.42      117.79      8.46 o 
   1   9   9       58.49       61.32      6.64 o 
   2   9   9       87.82       71.84      6.19 o 
   3   9   9       36.98       42.69      5.24 o 
   4   9   9       36.78       36.70      5.12 o 
   5   9   9        0.04       -5.28      3.52 o 
   6   9   9        0.07        5.81      4.58 o 
   7   9   9       35.24       45.08      7.67 o 
   8   9   9       31.88       34.01      6.74 o 
   9   9   9        1.08        0.43      5.34 o 
  10   9   9       27.48       19.56      7.20 o 
  11   9   9        6.76        1.06      6.30 o 
 -15  10   9        4.07       -6.19      6.06 o 
 -14  10   9        2.69        5.21      6.32 o 
 -13  10   9        0.15        4.00      5.91 o 
 -12  10   9        0.22       -0.77      5.95 o 
 -11  10   9        2.90       11.25      6.51 o 
 -10  10   9       11.13       10.92      5.74 o 
  -9  10   9       11.33       10.02      8.92 o 
  -8  10   9       18.70       24.26      6.98 o 
  -7  10   9       94.38       96.69     11.48 o 
  -6  10   9        0.03       -3.71      5.95 o 
  -5  10   9        6.06        2.89      4.72 o 
  -4  10   9        7.38        9.14      6.14 o 
  -3  10   9       16.08       12.84      5.05 o 
  -2  10   9        0.02       -2.40      4.77 o 
  -1  10   9      204.38      194.04     14.86 o 
   0  10   9        0.00       -0.89      3.62 o 
   1  10   9       22.19       18.30      5.27 o 
   2  10   9        7.00        9.31      5.48 o 
   3  10   9       93.49       91.92      8.53 o 
   4  10   9       82.87       89.29     11.18 o 
   5  10   9        8.22       10.75      5.18 o 
   6  10   9        7.91        8.94      4.22 o 
   7  10   9        8.56        8.77      5.70 o 
   8  10   9       22.05       18.99      6.80 o 
   9  10   9        3.39        6.30      8.58 o 
  10  10   9        5.69       12.04      6.82 o 
 -13  11   9       27.33       41.73     16.70 o 
 -12  11   9        4.07       -7.75      5.17 o 
 -11  11   9        5.07        2.45      5.90 o 
 -10  11   9       18.68       22.29      7.78 o 
  -9  11   9        0.00       -1.70      6.41 o 
  -8  11   9        0.00       -4.04      4.76 o 
  -7  11   9       29.27       27.35      9.10 o 
  -6  11   9        0.03        2.06      5.34 o 
  -5  11   9       18.78       16.13      9.67 o 
  -4  11   9        4.57        2.87      5.95 o 
  -3  11   9       10.89        6.29      3.94 o 
  -2  11   9        2.58       -4.21      3.43 o 
  -1  11   9       38.50       53.17      8.14 o 
   0  11   9       36.68       38.60      9.37 o 
   1  11   9       90.54       92.90      8.60 o 
   2  11   9       11.43       17.99      5.13 o 
   3  11   9        2.16        0.60      4.06 o 
   4  11   9        1.73       -3.57      9.55 o 
   5  11   9        0.11        1.57      4.69 o 
   6  11   9       48.29       45.57      7.77 o 
   7  11   9       34.95       12.70      9.38 o 
   8  11   9       19.96       28.60     12.13 o 
   9  11   9        2.74       -1.03      8.12 o 
 -12  12   9        6.97        3.15     10.64 o 
 -11  12   9        9.68        2.03     12.53 o 
 -10  12   9        5.14       -0.83      6.15 o 
  -9  12   9       24.29       23.22     11.33 o 
  -8  12   9       13.62       15.46      7.01 o 
  -7  12   9        2.26        5.95      8.75 o 
  -6  12   9        0.02        1.57      9.95 o 
  -5  12   9        0.02       -3.50      5.36 o 
  -4  12   9        4.37        3.55      5.96 o 
  -3  12   9        0.00      -11.92      8.29 o 
  -2  12   9       11.55        8.49      4.43 o 
  -1  12   9       35.57       43.64      6.53 o 
   0  12   9       36.03       37.15      6.35 o 
   1  12   9        0.55        1.04      4.33 o 
   2  12   9        0.13        2.49      4.29 o 
   3  12   9       32.39       32.08     11.98 o 
   4  12   9       14.27        9.12      5.17 o 
   5  12   9       10.75        4.91      6.52 o 
   6  12   9        4.68        2.47      5.50 o 
   7  12   9       15.81       29.75     10.98 o 
  -9  13   9        0.04       -8.22      5.48 o 
  -8  13   9        0.29       -5.16      6.38 o 
  -7  13   9        0.12        5.15      6.53 o 
  -6  13   9        1.68       -3.12      8.52 o 
  -5  13   9        6.77       17.72      7.89 o 
  -4  13   9       11.07       11.36      6.89 o 
  -3  13   9        0.69        2.81      6.03 o 
  -2  13   9        0.01       -1.02      7.44 o 
  -1  13   9       15.49       13.38      5.13 o 
   0  13   9        0.29       -7.38      5.27 o 
   1  13   9        2.37        4.08      4.91 o 
   2  13   9       38.59       49.19      7.61 o 
   3  13   9        5.82       11.48      5.56 o 
   4  13   9        4.31       -0.87      4.95 o 
   5  13   9        0.91       -5.87      5.90 o 
  -5  14   9        5.53        1.08      6.73 o 
  -4  14   9        0.48        5.95      7.22 o 
  -3  14   9        1.89        9.11      8.24 o 
  -2  14   9        0.65        1.72     23.11 o 
  -1  14   9        0.39       -5.48      4.53 o 
   0  14   9        2.34        6.03      5.23 o 
   1  14   9       16.92        9.71      6.09 o 
 -20   0  10        2.41       13.50     13.27 o 
 -19   0  10       22.34       36.61     13.96 o 
 -18   0  10        9.23       17.39     11.33 o 
 -17   0  10       10.98        6.86      9.95 o 
 -16   0  10       22.89       17.39     10.07 o 
 -15   0  10      130.52      147.25     19.79 o 
 -14   0  10       10.60        5.15      7.89 o 
 -13   0  10      114.55      109.95     16.36 o 
 -12   0  10       13.36       10.18      7.67 o 
 -11   0  10       34.78       30.00      4.64 o 
 -10   0  10      529.37      540.28     26.94 o 
  -9   0  10      160.09      146.45      9.95 o 
  -8   0  10      690.55      674.57     16.72 o 
  -7   0  10       79.26       87.99      4.86 o 
  -6   0  10       33.57       17.76      2.86 o 
  -5   0  10      899.50      922.70     27.86 o 
  -4   0  10      264.81      255.80      7.93 o 
  -3   0  10      141.68      115.29      5.51 o 
  -2   0  10     1716.13     1901.92     63.44 o 
  -1   0  10     2400.58     2357.67     39.71 o 
   0   0  10       92.59      100.77      9.27 o 
   1   0  10      110.59      101.48      9.50 o 
   2   0  10       69.43       66.47      8.35 o 
   3   0  10      347.63      315.54     16.25 o 
   4   0  10     1096.01     1091.36     32.84 o 
   5   0  10     1306.10     1304.97     37.87 o 
   6   0  10      366.79      337.97     18.08 o 
   7   0  10      320.30      338.08     18.53 o 
   8   0  10      123.17      130.77     12.93 o 
   9   0  10        0.01       -3.43      4.69 o 
  10   0  10      303.89      312.80     19.56 o 
  11   0  10       12.64        7.67      6.64 o 
  12   0  10        9.04       30.09      8.47 o 
  13   0  10        0.02       -5.15      4.95 o 
  14   0  10       14.78        8.10      6.16 o 
 -20   1  10        3.76       -4.56      7.36 o 
 -19   1  10        5.77        0.45      6.73 o 
 -18   1  10        5.67       12.80      7.47 o 
 -17   1  10        0.93       -3.53      5.65 o 
 -16   1  10        6.10       12.26     11.10 o 
 -15   1  10        2.97        1.90      6.41 o 
 -14   1  10       58.15       63.42     12.99 o 
 -13   1  10       75.47       84.79     10.60 o 
 -12   1  10        1.29       -1.00      2.81 o 
 -11   1  10       27.98       28.49      4.24 o 
 -10   1  10       44.89       39.94      3.40 o 
  -9   1  10      614.19      602.68     14.02 o 
  -8   1  10       80.63       73.81      3.71 o 
  -7   1  10      559.00      591.32      8.50 o 
  -6   1  10       62.98       72.84      2.88 o 
  -5   1  10      314.49      309.09      7.12 o 
  -4   1  10       43.62       47.21      3.77 o 
  -3   1  10      691.93      739.89     10.93 o 
  -2   1  10       20.59       33.09      2.91 o 
  -1   1  10     2209.15     2381.43     39.50 o 
   0   1  10      100.02      114.20      5.37 o 
   1   1  10       36.40       49.73      6.29 o 
   2   1  10      448.60      553.20     15.00 o 
   3   1  10      171.50      170.36     11.73 o 
   4   1  10      148.01      159.06      8.81 o 
   5   1  10      268.51      239.43     10.74 o 
   6   1  10     1449.60     1353.98     28.19 o 
   7   1  10      527.02      493.36     16.09 o 
   8   1  10      207.23      210.92     10.58 o 
   9   1  10        0.58       -3.20      3.27 o 
  10   1  10       35.51       28.83     10.24 o 
  11   1  10       67.79       74.70     19.62 o 
  12   1  10       50.05       65.50      8.25 o 
  13   1  10       35.33       56.31      6.49 o 
  14   1  10       72.12       79.08      8.01 o 
 -19   2  10        0.02        3.31      7.57 o 
 -18   2  10       42.54       63.88     11.55 o 
 -17   2  10        1.48       -4.02      5.85 o 
 -16   2  10      198.65      220.15     17.11 o 
 -15   2  10      136.15      146.77     14.24 o 
 -14   2  10        8.07        8.69      5.78 o 
 -13   2  10       12.88        7.93      3.94 o 
 -12   2  10       66.52       71.97      6.29 o 
 -11   2  10        5.00        6.92      3.49 o 
 -10   2  10       54.92       61.62      5.59 o 
  -9   2  10      127.57      133.32      5.23 o 
  -8   2  10      494.14      483.05      8.80 o 
  -7   2  10        2.98        1.49      2.44 o 
  -6   2  10       80.66       95.21      4.89 o 
  -5   2  10     1338.70     1292.64     19.09 o 
  -4   2  10       86.13       94.29      4.13 o 
  -3   2  10      519.64      468.82      8.63 o 
  -2   2  10       27.63       20.15      2.56 o 
  -1   2  10      136.69      137.49      5.64 o 
   0   2  10      468.63      433.42     12.66 o 
   1   2  10      293.50      271.98      8.78 o 
   2   2  10       47.89       51.32      5.61 o 
   3   2  10      218.03      216.49     10.24 o 
   4   2  10        1.13        4.04      4.35 o 
   5   2  10     1475.44     1486.34     29.48 o 
   6   2  10       50.61       38.57      6.81 o 
   7   2  10       43.79       51.15      6.79 o 
   8   2  10        1.38        3.08      3.78 o 
   9   2  10       10.69        7.14      4.08 o 
  10   2  10        1.04       -3.05      3.44 o 
  11   2  10        7.22        8.75      7.09 o 
  12   2  10        2.79        0.43      3.96 o 
  13   2  10       19.39       27.84      4.98 o 
  14   2  10        2.98        2.35      5.31 o 
 -19   3  10       12.50        7.88      7.55 o 
 -18   3  10       44.03       50.45     10.04 o 
 -17   3  10        1.10        7.99      6.46 o 
 -16   3  10        0.00       -7.19      4.97 o 
 -15   3  10        3.05       12.41      6.63 o 
 -14   3  10       37.58       20.26      7.16 o 
 -13   3  10      231.69      219.53     10.36 o 
 -12   3  10      470.53      499.48     14.71 o 
 -11   3  10       67.44       66.07      7.19 o 
 -10   3  10       43.72       40.99      5.02 o 
  -9   3  10        5.65        7.43      1.96 o 
  -8   3  10       77.14       77.72      3.89 o 
  -7   3  10       84.70       90.73      4.21 o 
  -6   3  10      242.84      247.24      6.24 o 
  -5   3  10     1028.40     1037.98     14.20 o 
  -4   3  10      161.35      174.78      5.36 o 
  -3   3  10       29.33       37.14      3.45 o 
  -2   3  10      121.94      116.14      5.88 o 
  -1   3  10       52.07       49.69      3.64 o 
   0   3  10       24.72       18.25      3.01 o 
   1   3  10       25.16       26.60      4.56 o 
   2   3  10       44.99       47.94      5.62 o 
   3   3  10      377.00      321.47     18.42 o 
   4   3  10      242.92      246.63     10.80 o 
   5   3  10       30.37       30.81      5.66 o 
   6   3  10      711.73      670.37     24.48 o 
   7   3  10      103.25      100.32      8.49 o 
   8   3  10       18.25       17.00      4.97 o 
   9   3  10        9.96       12.50      4.92 o 
  10   3  10      228.00      269.77     13.02 o 
  11   3  10      202.46      243.20     12.85 o 
  12   3  10       10.43        9.54      4.17 o 
  13   3  10        1.55       -1.44      4.76 o 
  14   3  10       32.10       44.63      7.75 o 
 -19   4  10        6.69       -5.22      7.43 o 
 -18   4  10        0.01        4.54      7.15 o 
 -17   4  10       30.48       17.99      7.64 o 
 -16   4  10       37.33       20.73      8.92 o 
 -15   4  10       92.66       93.67     11.93 o 
 -14   4  10        5.11        7.02      4.87 o 
 -13   4  10       44.24       49.80      6.35 o 
 -12   4  10       70.82       70.32      7.01 o 
 -11   4  10      244.00      233.08     10.24 o 
 -10   4  10      251.50      237.52      8.85 o 
  -9   4  10      529.40      528.28     12.67 o 
  -8   4  10       32.32       18.51      2.54 o 
  -7   4  10      397.20      411.53      8.41 o 
  -6   4  10      152.95      128.88      4.97 o 
  -5   4  10      235.50      243.70     13.03 o 
  -4   4  10      590.93      603.29     10.47 o 
  -3   4  10      359.58      378.01     10.94 o 
  -2   4  10       30.78       35.53      3.22 o 
  -1   4  10      233.84      226.78      6.49 o 
   0   4  10       67.07       96.09      5.26 o 
   1   4  10        0.07       -0.04      2.60 o 
   2   4  10      176.53      196.65      9.87 o 
   3   4  10      354.56      352.22     16.93 o 
   4   4  10       11.97        7.09      3.89 o 
   5   4  10        3.42        3.31      3.88 o 
   6   4  10      844.37      878.11     22.63 o 
   7   4  10        3.36       -3.27      3.47 o 
   8   4  10       41.11       28.17      5.69 o 
   9   4  10       15.94       12.11      4.85 o 
  10   4  10        0.04        0.16      4.02 o 
  11   4  10       14.95       15.05      5.61 o 
  12   4  10       92.31       86.75      7.46 o 
  13   4  10       74.67       95.18     14.13 o 
  14   4  10        3.67       -3.41      5.00 o 
 -18   5  10       47.66       60.14     18.65 o 
 -17   5  10       38.99       50.23     10.16 o 
 -16   5  10        9.66        6.28      6.64 o 
 -15   5  10      117.48      139.16     13.14 o 
 -14   5  10       79.85       78.18      7.95 o 
 -13   5  10       72.31       88.12      7.97 o 
 -12   5  10        7.59        3.51      5.30 o 
 -11   5  10      124.12      115.17      7.24 o 
 -10   5  10        0.09        0.14      3.09 o 
  -9   5  10        5.61        2.68      3.10 o 
  -8   5  10       38.36       37.82      4.68 o 
  -7   5  10       13.84       16.71      2.84 o 
  -6   5  10       24.57       24.72      2.98 o 
  -5   5  10       19.95       17.43      2.78 o 
  -4   5  10      165.85      139.75      5.46 o 
  -3   5  10       25.20       26.43      3.09 o 
  -2   5  10      310.51      300.68      6.26 o 
  -1   5  10        3.86        4.65      2.07 o 
   0   5  10        1.56        8.73      3.57 o 
   1   5  10       27.76       23.47      4.02 o 
   2   5  10      575.79      600.89     40.67 o 
   3   5  10       16.89       17.91      5.49 o 
   4   5  10       36.83       32.84      5.78 o 
   5   5  10       15.60       12.99      5.03 o 
   6   5  10        7.24        9.25      4.61 o 
   7   5  10       48.43       50.57      6.99 o 
   8   5  10        2.96        3.40      3.60 o 
   9   5  10        1.45       -5.55      3.82 o 
  10   5  10        5.43       10.50      4.89 o 
  11   5  10       26.18       24.62      7.15 o 
  12   5  10        6.27        3.23      5.08 o 
  13   5  10        2.16       -0.69      4.80 o 
 -18   6  10        6.58       14.54      8.11 o 
 -17   6  10        0.05       -5.73      6.38 o 
 -16   6  10       51.46       51.19      7.17 o 
 -15   6  10        0.12       -1.97      3.88 o 
 -14   6  10       35.65       49.22      7.31 o 
 -13   6  10      236.52      211.19     10.13 o 
 -12   6  10      108.88      104.34      7.48 o 
 -11   6  10       18.75       27.04      4.55 o 
 -10   6  10      527.90      548.02     13.99 o 
  -9   6  10       43.63       40.95      5.01 o 
  -8   6  10       26.86       27.54      4.30 o 
  -7   6  10        3.18        2.40      2.44 o 
  -6   6  10        0.04        2.54      2.19 o 
  -5   6  10        8.14        5.49      2.46 o 
  -4   6  10       91.15       95.48      5.00 o 
  -3   6  10      163.58      171.32      6.06 o 
  -2   6  10       18.75       17.47      3.00 o 
  -1   6  10      352.24      353.18      9.52 o 
   0   6  10       25.88       16.28      2.93 o 
   1   6  10       61.90       71.33      7.97 o 
   2   6  10       30.99       37.65      6.28 o 
   3   6  10       67.61       69.71      7.60 o 
   4   6  10      277.11      265.97     13.44 o 
   5   6  10       13.03        8.49      4.44 o 
   6   6  10       81.97       77.10      8.18 o 
   7   6  10       14.05       10.70      5.38 o 
   8   6  10       81.03      107.97      9.77 o 
   9   6  10       82.91       82.39      9.15 o 
  10   6  10       69.99       76.82     11.58 o 
  11   6  10        0.97       -1.50      5.62 o 
  12   6  10       69.22       78.60     11.71 o 
  13   6  10        4.37       24.84      8.96 o 
 -17   7  10        2.46        9.15     11.10 o 
 -16   7  10        1.02        3.82      5.66 o 
 -15   7  10        6.86       10.99      4.41 o 
 -14   7  10        6.03        6.43      3.73 o 
 -13   7  10      154.46      140.02     10.16 o 
 -12   7  10       21.70       14.73      4.05 o 
 -11   7  10        2.29        2.81      3.40 o 
 -10   7  10       24.73       20.35      4.28 o 
  -9   7  10        0.51       -0.87      2.92 o 
  -8   7  10        4.04        2.03      3.05 o 
  -7   7  10      376.03      369.45     11.11 o 
  -6   7  10      404.93      402.75      9.51 o 
  -5   7  10      117.93       95.72      5.25 o 
  -4   7  10      388.25      347.52      8.85 o 
  -3   7  10      192.76      179.68      6.58 o 
  -2   7  10      129.04      115.67      6.23 o 
  -1   7  10       16.33       15.79      3.41 o 
   0   7  10        0.70       -1.54      2.77 o 
   1   7  10      118.10      114.58      6.38 o 
   2   7  10       62.33       56.67      6.21 o 
   3   7  10       54.23       67.59     15.33 o 
   4   7  10       17.36        9.93      4.73 o 
   5   7  10       22.83       30.98      6.14 o 
   6   7  10        0.02        5.32      4.38 o 
   7   7  10       35.58       36.32      6.54 o 
   8   7  10       38.67       48.24      7.21 o 
   9   7  10       10.47       13.63      5.38 o 
  10   7  10       59.32       66.36     13.84 o 
  11   7  10        3.06       -7.79      5.20 o 
  12   7  10        2.61       -0.09      6.35 o 
 -16   8  10        0.09       -0.88      5.24 o 
 -15   8  10       21.74       27.48      6.57 o 
 -14   8  10        3.21       10.53      5.12 o 
 -13   8  10        0.46        1.43      4.07 o 
 -12   8  10       31.72       29.11     10.59 o 
 -11   8  10        2.30        4.53      5.84 o 
 -10   8  10       45.45       41.62      5.31 o 
  -9   8  10      383.65      402.35     12.09 o 
  -8   8  10        8.41        4.93      3.43 o 
  -7   8  10       27.34       29.01      4.47 o 
  -6   8  10       52.76       57.54      5.55 o 
  -5   8  10        8.15       14.39      3.13 o 
  -4   8  10      345.64      315.31     10.49 o 
  -3   8  10      118.97      128.84      6.88 o 
  -2   8  10       82.67       73.00      6.79 o 
  -1   8  10        0.93        6.64      3.86 o 
   0   8  10       90.05       90.47      7.50 o 
   1   8  10        0.54       -0.30      4.09 o 
   2   8  10        2.39        0.59      4.05 o 
   3   8  10       56.27       48.49      6.25 o 
   4   8  10      100.03      109.04     15.96 o 
   5   8  10       10.87       19.45      7.78 o 
   6   8  10        6.54        5.21      4.45 o 
   7   8  10       26.93       25.78      6.30 o 
   8   8  10        3.35       10.11      5.10 o 
   9   8  10       13.79       11.09      9.38 o 
  10   8  10        6.73        8.48      7.04 o 
  11   8  10        0.49        8.81      7.61 o 
 -16   9  10        4.24        5.81      5.98 o 
 -15   9  10        0.09        3.84      6.81 o 
 -14   9  10       13.28        4.90      9.20 o 
 -13   9  10        6.35        2.55      4.71 o 
 -12   9  10        4.85        8.46      9.87 o 
 -11   9  10        2.98       -4.37      3.74 o 
 -10   9  10       36.20       37.44      6.09 o 
  -9   9  10      107.99      133.61      9.97 o 
  -8   9  10        9.89       10.89      4.85 o 
  -7   9  10      142.53      162.11     13.15 o 
  -6   9  10        0.60        2.44      4.94 o 
  -5   9  10        3.02       11.29      4.28 o 
  -4   9  10        3.96       -2.19      3.32 o 
  -3   9  10       32.48       38.36     10.01 o 
  -2   9  10       11.58       14.81      6.81 o 
  -1   9  10      228.35      220.09     10.68 o 
   0   9  10      345.04      361.25     12.93 o 
   1   9  10        1.65        3.65      4.37 o 
   2   9  10      232.52      246.42     11.49 o 
   3   9  10       37.05       39.44      7.30 o 
   4   9  10       11.96        3.68      8.29 o 
   5   9  10        0.42       -0.92      4.31 o 
   6   9  10        6.70        5.12      5.09 o 
   7   9  10        8.49        6.01      8.01 o 
   8   9  10        6.02        6.83      5.17 o 
   9   9  10        2.65        5.33      6.04 o 
  10   9  10       18.89       26.61      8.38 o 
 -14  10  10        0.02        6.65      6.76 o 
 -13  10  10        0.02       -3.16      5.88 o 
 -12  10  10        7.97        7.50      6.51 o 
 -11  10  10       32.38       25.28      7.31 o 
 -10  10  10       39.17       51.36      9.24 o 
  -9  10  10       23.96       40.95      8.58 o 
  -8  10  10       12.21       25.25      7.14 o 
  -7  10  10       40.44       26.88      7.15 o 
  -6  10  10       86.05       92.09     11.07 o 
  -5  10  10      140.64      144.81     13.02 o 
  -4  10  10      254.77      225.94     23.64 o 
  -3  10  10      189.58      198.87     17.40 o 
  -2  10  10       20.28       19.54      4.69 o 
  -1  10  10       24.51       26.78      5.33 o 
   0  10  10       10.19        9.57      4.35 o 
   1  10  10       50.94       46.98      6.27 o 
   2  10  10      154.95      156.08     10.12 o 
   3  10  10       69.14       74.45      8.07 o 
   4  10  10        3.98       -1.18      7.27 o 
   5  10  10        5.02        2.44      4.95 o 
   6  10  10       14.04        7.32      7.09 o 
   7  10  10        0.19        5.32      6.35 o 
   8  10  10       55.05       54.59     10.02 o 
   9  10  10       38.32       42.11      9.22 o 
 -13  11  10        0.13        4.29      7.00 o 
 -12  11  10        2.26        0.63      6.35 o 
 -11  11  10        5.53       25.39      7.99 o 
 -10  11  10       13.98       11.76      6.84 o 
  -9  11  10        7.45       12.75      6.90 o 
  -8  11  10        4.62        2.90      6.09 o 
  -7  11  10       59.00       83.63     11.43 o 
  -6  11  10       15.45       16.35      6.84 o 
  -5  11  10      262.78      282.03     17.37 o 
  -4  11  10      146.94      159.85     18.36 o 
  -3  11  10        2.90        2.76      7.03 o 
  -2  11  10       10.59        4.16      4.15 o 
  -1  11  10        3.41        0.98      3.77 o 
   0  11  10       17.31       20.96      5.24 o 
   1  11  10        5.76        9.20      6.40 o 
   2  11  10       16.96       20.82      5.61 o 
   3  11  10       97.69       97.55      9.31 o 
   4  11  10        6.58       19.69      6.30 o 
   5  11  10        0.72       -2.88      4.88 o 
   6  11  10       12.51       21.83      6.91 o 
   7  11  10        1.20       13.27      9.04 o 
   8  11  10        0.18       -9.78      6.52 o 
 -11  12  10       13.92       15.23      9.55 o 
 -10  12  10        3.99       11.07      7.50 o 
  -9  12  10        1.60       -0.52      6.17 o 
  -8  12  10       10.99       16.35      8.98 o 
  -7  12  10        9.71        5.44     10.07 o 
  -6  12  10        4.98       14.09      6.86 o 
  -5  12  10        6.17       22.22      7.80 o 
  -4  12  10       40.87       30.86     13.44 o 
  -3  12  10        0.03       -0.53      5.61 o 
  -2  12  10        3.98        8.69      5.18 o 
  -1  12  10        0.42       13.84      4.65 o 
   0  12  10       22.46       36.46      6.48 o 
   1  12  10       16.51       23.12      5.94 o 
   2  12  10        3.95        2.68      6.19 o 
   3  12  10        0.75       -5.03      4.51 o 
   4  12  10        2.43        1.66      5.57 o 
   5  12  10        1.44       16.15      6.48 o 
   6  12  10        0.34        5.48      6.75 o 
  -9  13  10        7.58        3.00     10.24 o 
  -8  13  10        2.48        6.49     11.10 o 
  -7  13  10       60.44       59.79     11.18 o 
  -6  13  10       74.90       80.04     12.30 o 
  -5  13  10       57.39       57.47     10.59 o 
  -4  13  10        5.02        6.31      6.87 o 
  -3  13  10       16.46       17.26      7.42 o 
  -2  13  10       14.88        9.80      7.47 o 
  -1  13  10       14.13       10.88      7.28 o 
   0  13  10        1.01        0.05      4.57 o 
   1  13  10        0.01        0.36      7.04 o 
   2  13  10       12.01        6.54      6.90 o 
   3  13  10        9.04        4.92      7.69 o 
 -19   1  11        0.66        3.47      9.15 o 
 -18   1  11        2.48       -3.87      6.75 o 
 -17   1  11        0.92        3.67      6.02 o 
 -16   1  11        9.01       35.24      8.39 o 
 -15   1  11       72.54       64.41     12.81 o 
 -14   1  11       34.48       34.60      7.80 o 
 -13   1  11        0.44       -5.83      4.07 o 
 -12   1  11       30.33       31.27      4.55 o 
 -11   1  11       55.95       63.10      8.00 o 
 -10   1  11       46.91       48.82      4.11 o 
  -9   1  11      154.05      143.22      5.17 o 
  -8   1  11      490.00      460.07      7.76 o 
  -7   1  11       81.86       90.39      3.49 o 
  -6   1  11       13.99       16.15      1.77 o 
  -5   1  11        9.90       10.61      2.23 o 
  -4   1  11      146.07      149.12      4.94 o 
  -3   1  11       32.94       43.11      3.25 o 
  -2   1  11      489.42      519.28     13.28 o 
  -1   1  11      899.39      806.27     14.15 o 
   0   1  11        2.75       -1.41      2.07 o 
   1   1  11       67.13       71.92      6.27 o 
   2   1  11      768.29      772.64     18.81 o 
   3   1  11       32.69       37.31      8.18 o 
   4   1  11       66.73       74.42      7.14 o 
   5   1  11      875.28      788.03     20.38 o 
   6   1  11       14.44       12.09      4.96 o 
   7   1  11        0.76       -2.58      3.55 o 
   8   1  11       15.20       22.60      5.43 o 
   9   1  11       13.22       11.54      4.82 o 
  10   1  11       19.86       15.47      6.52 o 
  11   1  11        0.23       13.87      7.67 o 
  12   1  11       12.50       18.73      5.97 o 
  13   1  11       17.39       25.87      5.39 o 
  14   1  11        2.12        0.62      4.11 o 
 -19   2  11       22.87       29.43     10.24 o 
 -18   2  11        6.70        6.31      8.58 o 
 -17   2  11        6.72        2.26      5.94 o 
 -16   2  11        0.06        7.44      6.79 o 
 -15   2  11       10.17        6.50      5.91 o 
 -14   2  11        4.30       -5.20      4.85 o 
 -13   2  11      232.40      225.44     10.31 o 
 -12   2  11       72.07       68.05      6.38 o 
 -11   2  11       18.54       16.35      4.01 o 
 -10   2  11       57.13       56.97      5.67 o 
  -9   2  11       64.42       75.95      4.04 o 
  -8   2  11      984.40      962.22     13.78 o 
  -7   2  11       66.20       65.38      3.77 o 
  -6   2  11      530.72      539.36     12.92 o 
  -5   2  11      543.14      511.75      9.33 o 
  -4   2  11       32.36       36.51      3.15 o 
  -3   2  11       29.52       20.63      2.74 o 
  -2   2  11      170.14      151.03      5.39 o 
  -1   2  11      409.24      392.77      9.54 o 
   0   2  11      183.56      173.39      6.69 o 
   1   2  11        1.65        2.75      3.05 o 
   2   2  11      162.53      129.47     14.02 o 
   3   2  11      348.68      332.69     25.51 o 
   4   2  11        0.00       -3.77      3.11 o 
   5   2  11        0.47       -5.27      3.51 o 
   6   2  11      336.94      332.99     13.47 o 
   7   2  11        0.95       -1.44      6.18 o 
   8   2  11        2.16        0.21      3.67 o 
   9   2  11       92.68       89.29      8.81 o 
  10   2  11       57.93       60.94     18.48 o 
  11   2  11        7.71        7.59      5.03 o 
  12   2  11        7.43        9.06      5.18 o 
  13   2  11        0.01        1.65      4.10 o 
  14   2  11        2.63        8.08      5.67 o 
 -19   3  11        6.29       16.80      8.65 o 
 -18   3  11       12.07       19.62      8.22 o 
 -17   3  11        7.12        5.02      6.68 o 
 -16   3  11       83.66       70.80     27.63 o 
 -15   3  11        0.43        0.94      5.13 o 
 -14   3  11       48.78       48.44      9.95 o 
 -13   3  11      162.18      160.82      9.36 o 
 -12   3  11       79.66       72.34      6.92 o 
 -11   3  11       35.36       32.43      5.30 o 
 -10   3  11      383.75      430.23     14.75 o 
  -9   3  11      115.86      130.88      5.40 o 
  -8   3  11       18.03       19.84      2.62 o 
  -7   3  11      194.70      186.33      6.85 o 
  -6   3  11       60.67       61.25      3.86 o 
  -5   3  11        7.98       10.50      2.28 o 
  -4   3  11       40.85       39.71      3.37 o 
  -3   3  11      198.54      220.87      6.37 o 
  -2   3  11      587.26      591.06     10.61 o 
  -1   3  11       38.90       46.49      3.80 o 
   0   3  11       22.69       24.79      7.21 o 
   1   3  11      117.37      113.87      7.92 o 
   2   3  11      398.33      385.37     13.47 o 
   3   3  11       36.88       34.02      5.33 o 
   4   3  11      266.00      234.23     10.94 o 
   5   3  11     1961.03     1928.32     77.40 o 
   6   3  11        1.85        3.13      3.83 o 
   7   3  11       11.76        5.54      3.99 o 
   8   3  11       65.48       68.36      8.02 o 
   9   3  11       74.05       92.10      9.14 o 
  10   3  11       29.20       36.38      8.41 o 
  11   3  11        7.90       -1.10      4.44 o 
  12   3  11      117.20      146.71     10.32 o 
  13   3  11       74.23       83.48      9.78 o 
 -19   4  11       17.52       26.34      9.35 o 
 -18   4  11       33.42       20.15      8.37 o 
 -17   4  11        0.92        3.48      6.02 o 
 -16   4  11       34.97       31.51      8.48 o 
 -15   4  11      150.14      173.69     15.20 o 
 -14   4  11        0.61       -3.33      3.53 o 
 -13   4  11       82.37       66.89     10.58 o 
 -12   4  11        5.10        3.52      3.20 o 
 -11   4  11      105.19      107.33      6.97 o 
 -10   4  11        0.00        4.03      3.08 o 
  -9   4  11      335.20      300.15      9.78 o 
  -8   4  11      120.75      100.93      6.94 o 
  -7   4  11        0.88        0.11      1.98 o 
  -6   4  11      130.96      142.21      7.41 o 
  -5   4  11      601.74      537.03     13.89 o 
  -4   4  11       27.89       29.65      3.19 o 
  -3   4  11        3.47        5.68      2.23 o 
  -2   4  11       18.39        6.85      2.44 o 
  -1   4  11       32.52       36.35      3.56 o 
   0   4  11       46.65       36.08      4.02 o 
   1   4  11       59.59       51.60      8.70 o 
   2   4  11       82.91       84.62     12.87 o 
   3   4  11       26.20       28.17      5.29 o 
   4   4  11       41.45       45.25      6.53 o 
   5   4  11      194.65      199.94     10.96 o 
   6   4  11      156.32      132.01      9.90 o 
   7   4  11      128.02      128.67     11.56 o 
   8   4  11       38.57       57.86     11.27 o 
   9   4  11        0.82        3.14      4.20 o 
  10   4  11        0.11        1.51      4.32 o 
  11   4  11       93.55       97.08     10.21 o 
  12   4  11       74.05       79.48      8.44 o 
  13   4  11       29.84       45.92      8.05 o 
 -18   5  11        4.20       17.30      8.11 o 
 -17   5  11        4.68       -8.37      5.58 o 
 -16   5  11        3.36       -1.00      5.38 o 
 -15   5  11       78.53      105.96      9.05 o 
 -14   5  11       27.69       23.49      5.43 o 
 -13   5  11       24.60       23.98      5.60 o 
 -12   5  11       49.38       44.93      5.40 o 
 -11   5  11        0.63        5.50      3.21 o 
 -10   5  11        5.74        4.30      3.26 o 
  -9   5  11       35.90       32.99      4.82 o 
  -8   5  11       64.05       63.12      5.64 o 
  -7   5  11      452.38      414.59      9.11 o 
  -6   5  11       18.43       31.20      3.93 o 
  -5   5  11       34.78       24.86      3.17 o 
  -4   5  11      156.48      141.83      5.73 o 
  -3   5  11      121.79      142.47      5.76 o 
  -2   5  11     1182.28     1166.33     16.78 o 
  -1   5  11        5.40        5.28      2.74 o 
   0   5  11       57.60       52.81      4.73 o 
   1   5  11        4.96       11.51      3.51 o 
   2   5  11        0.35        2.17      3.40 o 
   3   5  11       17.44        7.16      4.17 o 
   4   5  11        5.58       11.33      4.59 o 
   5   5  11      383.18      394.45     15.41 o 
   6   5  11      194.09      190.62     17.91 o 
   7   5  11       38.45       39.11     13.67 o 
   8   5  11        0.18        1.96      4.10 o 
   9   5  11        7.83       11.10      5.10 o 
  10   5  11        5.24       10.15      5.09 o 
  11   5  11      113.17      150.21     16.50 o 
  12   5  11        0.78        5.16      5.39 o 
  13   5  11        1.01       -2.41      5.15 o 
 -18   6  11        0.25       -7.87     11.10 o 
 -17   6  11        8.09        6.77      6.79 o 
 -16   6  11       24.20       32.29      9.50 o 
 -15   6  11       17.58       24.11      5.71 o 
 -14   6  11        0.03       -4.38      2.92 o 
 -13   6  11       12.43       10.23      3.93 o 
 -12   6  11      254.37      217.90     10.11 o 
 -11   6  11      202.82      236.34     10.45 o 
 -10   6  11        5.24        3.39      3.95 o 
  -9   6  11      171.54      173.46      8.41 o 
  -8   6  11      765.51      679.94     15.28 o 
  -7   6  11       34.19       36.09      3.78 o 
  -6   6  11      527.55      485.45     10.26 o 
  -5   6  11      109.29      103.90      5.96 o 
  -4   6  11      464.29      421.71      9.60 o 
  -3   6  11       14.50        7.52      2.70 o 
  -2   6  11       23.14       17.27      3.08 o 
  -1   6  11       48.64       55.67      6.23 o 
   0   6  11       36.82       36.36      4.31 o 
   1   6  11       45.04       46.21      5.65 o 
   2   6  11      335.61      290.08     12.58 o 
   3   6  11       30.47       28.03      8.24 o 
   4   6  11      138.67      131.10      9.95 o 
   5   6  11       12.76       14.65      5.30 o 
   6   6  11       41.75       34.29      6.43 o 
   7   6  11       13.87       16.04      5.21 o 
   8   6  11       49.86       47.38      7.49 o 
   9   6  11        0.48       -5.23     10.98 o 
  10   6  11       34.14       31.81      9.67 o 
  11   6  11       18.43       35.58     11.33 o 
  12   6  11        1.24        1.74      6.87 o 
 -17   7  11        0.00       -4.38      6.55 o 
 -16   7  11        4.54        7.67      4.99 o 
 -15   7  11       12.87        9.35      4.30 o 
 -14   7  11       40.12       48.42      6.23 o 
 -13   7  11        1.83        3.00      3.66 o 
 -12   7  11       18.21       16.26      4.25 o 
 -11   7  11       15.87       16.86      4.19 o 
 -10   7  11      166.50      147.31      8.44 o 
  -9   7  11       17.73       27.73      4.52 o 
  -8   7  11      123.33      122.04      7.48 o 
  -7   7  11        3.38        0.48      2.95 o 
  -6   7  11       44.90       45.57      4.25 o 
  -5   7  11      232.62      263.66      8.03 o 
  -4   7  11      470.97      432.61     10.14 o 
  -3   7  11      197.42      193.63      8.33 o 
  -2   7  11      617.01      556.10     12.85 o 
  -1   7  11      154.00      160.48     10.16 o 
   0   7  11       42.07       34.77      5.42 o 
   1   7  11       24.61       21.28      4.51 o 
   2   7  11       98.11       84.30      7.37 o 
   3   7  11       42.45       34.50      6.10 o 
   4   7  11        3.21        3.44      4.41 o 
   5   7  11      452.84      434.35     16.97 o 
   6   7  11        1.67       -0.93      4.12 o 
   7   7  11       70.01       71.64      8.73 o 
   8   7  11       19.68       14.48      5.52 o 
   9   7  11       77.21      104.56     10.55 o 
  10   7  11       16.10       15.10      9.04 o 
  11   7  11       13.60       13.67      9.95 o 
 -16   8  11       92.88      123.66     11.58 o 
 -15   8  11        0.35        6.66      5.08 o 
 -14   8  11        2.29        5.95      6.63 o 
 -13   8  11        4.72       -1.44      4.22 o 
 -12   8  11        3.88        4.33      4.14 o 
 -11   8  11        6.18       14.38      4.03 o 
 -10   8  11        6.46       10.05      3.62 o 
  -9   8  11       15.25        8.12      3.66 o 
  -8   8  11      108.21      121.55      7.65 o 
  -7   8  11        7.12        8.52      3.64 o 
  -6   8  11       66.02       68.68      5.99 o 
  -5   8  11      276.01      264.41      8.18 o 
  -4   8  11      412.66      380.09     11.98 o 
  -3   8  11      112.39      117.17      6.83 o 
  -2   8  11       65.78       67.27      7.31 o 
  -1   8  11      859.53      889.74     20.31 o 
   0   8  11       44.66       43.56      6.07 o 
   1   8  11      155.05      140.69      9.18 o 
   2   8  11        0.94        3.84      4.16 o 
   3   8  11      169.90      178.85     11.79 o 
   4   8  11        5.26        2.90      4.86 o 
   5   8  11       11.93       11.92      5.13 o 
   6   8  11        9.62       14.41      5.42 o 
   7   8  11        1.43       -5.38      3.78 o 
   8   8  11        7.78       11.05      5.55 o 
   9   8  11        8.26        5.90     13.56 o 
  10   8  11        0.73       -5.26      6.98 o 
  11   8  11       58.00       81.82     21.62 o 
 -15   9  11        2.24       -7.70      5.13 o 
 -14   9  11       11.79       17.51      5.92 o 
 -13   9  11       17.76       18.54      6.85 o 
 -12   9  11        6.50        1.30      4.62 o 
 -11   9  11        0.25       -1.63      4.63 o 
 -10   9  11        3.36       16.15      5.06 o 
  -9   9  11       35.11       40.52      6.19 o 
  -8   9  11        7.93        2.37      5.24 o 
  -7   9  11       26.14       14.68      8.12 o 
  -6   9  11       82.89       84.90     10.27 o 
  -5   9  11      244.69      230.78     11.17 o 
  -4   9  11        5.47        5.06      3.66 o 
  -3   9  11       59.60       61.89      6.70 o 
  -2   9  11        0.05       -1.71      3.24 o 
  -1   9  11      170.27      188.95     10.35 o 
   0   9  11       11.69        7.32      4.36 o 
   1   9  11       86.71       83.25      9.05 o 
   2   9  11       42.98       38.93      5.98 o 
   3   9  11        0.01       -1.79      5.78 o 
   4   9  11        9.42       12.87      5.38 o 
   5   9  11       20.20       34.55     10.18 o 
   6   9  11       20.33        3.92      5.09 o 
   7   9  11       49.50       65.61      9.01 o 
   8   9  11        5.79        3.56      5.86 o 
   9   9  11       41.02       48.97     14.07 o 
  10   9  11        0.01       -3.61      6.91 o 
 -14  10  11       20.45       16.25      7.97 o 
 -13  10  11        4.02       10.61      8.07 o 
 -12  10  11        5.95        6.64      6.86 o 
 -11  10  11       14.43       12.83     11.50 o 
 -10  10  11       10.71       11.59      6.54 o 
  -9  10  11        0.18        0.39      5.39 o 
  -8  10  11       26.34       36.53      7.98 o 
  -7  10  11       19.46       18.38      6.38 o 
  -6  10  11       53.27       57.75      9.13 o 
  -5  10  11        0.61        6.59      6.81 o 
  -4  10  11        9.39        5.51      4.04 o 
  -3  10  11       28.77       41.09      6.01 o 
  -2  10  11       52.47       44.63      6.21 o 
  -1  10  11        0.85       -4.72      3.31 o 
   0  10  11       60.04       56.74      9.19 o 
   1  10  11        4.85        1.01      4.06 o 
   2  10  11        6.05        8.49      4.41 o 
   3  10  11       25.69       35.36      6.34 o 
   4  10  11      114.45      115.77     11.38 o 
   5  10  11       24.11       25.38      7.03 o 
   6  10  11        2.52        8.32      9.55 o 
   7  10  11        4.70       10.07      6.15 o 
   8  10  11        6.43       -2.63      7.32 o 
 -12  11  11       39.81       45.27      9.68 o 
 -11  11  11        9.60       -1.51     19.39 o 
 -10  11  11        8.53        0.37     10.24 o 
  -9  11  11        0.02        2.76     14.47 o 
  -8  11  11       16.57       16.50      7.34 o 
  -7  11  11       55.33       63.90     16.07 o 
  -6  11  11        0.84        0.27      5.54 o 
  -5  11  11        3.01        6.64      8.24 o 
  -4  11  11        1.16       -1.09      7.78 o 
  -3  11  11        5.78        3.73      4.27 o 
  -2  11  11        1.79       -0.28      6.81 o 
  -1  11  11       31.12       24.26      5.42 o 
   0  11  11       10.42       15.50      5.30 o 
   1  11  11       14.39       16.83      5.77 o 
   2  11  11       69.74       78.69      8.80 o 
   3  11  11        5.31       12.40      5.30 o 
   4  11  11       32.43       36.33      8.35 o 
   5  11  11        0.08        1.98      5.14 o 
   6  11  11        0.67       -7.48      4.98 o 
   7  11  11        5.42        1.60      9.27 o 
 -11  12  11       11.42       10.68     11.50 o 
 -10  12  11        4.11       14.43      7.79 o 
  -9  12  11        4.79       -7.81     11.44 o 
  -8  12  11        0.50       -6.63      5.78 o 
  -7  12  11        1.99       -3.28      5.88 o 
  -6  12  11        0.09       -7.43      4.95 o 
  -5  12  11        4.81       -2.50      5.50 o 
  -4  12  11        3.32       -4.53      5.49 o 
  -3  12  11        0.52        3.48      6.05 o 
  -2  12  11       26.15       20.40      5.51 o 
  -1  12  11       28.07       33.45      6.28 o 
   0  12  11        7.11        7.26      4.73 o 
   1  12  11       50.54       69.18      8.46 o 
   2  12  11        9.04        2.22      5.01 o 
   3  12  11        0.28        4.02      5.28 o 
   4  12  11       12.81       36.16      8.58 o 
   5  12  11        2.79       12.85     11.67 o 
  -8  13  11        0.01       -2.41      6.47 o 
  -7  13  11        1.91        7.26     12.93 o 
  -6  13  11       29.90       30.48     17.05 o 
  -5  13  11       10.95       14.00     12.93 o 
  -4  13  11        0.17       -4.51      7.67 o 
  -3  13  11        2.81        0.45      6.54 o 
  -2  13  11        0.35       -6.12      9.27 o 
  -1  13  11        3.44        3.25      4.87 o 
   0  13  11        6.87        8.17      5.30 o 
   1  13  11       15.57       17.22      6.20 o 
   2  13  11       11.02        9.59      6.03 o 
 -19   0  12       11.86        5.72     11.10 o 
 -18   0  12        4.59        0.11      8.70 o 
 -17   0  12        0.53      -10.47      6.98 o 
 -16   0  12       61.62       75.17     16.70 o 
 -15   0  12       15.99       21.97     10.30 o 
 -14   0  12       23.24       23.68     10.18 o 
 -13   0  12        0.38       -6.98      6.18 o 
 -12   0  12      216.11      209.49     20.59 o 
 -11   0  12       15.19       15.54      4.46 o 
 -10   0  12      197.22      202.81     21.85 o 
  -9   0  12        2.72        0.83      2.58 o 
  -8   0  12      251.40      224.05     12.40 o 
  -7   0  12      191.14      201.27      8.60 o 
  -6   0  12      113.29      146.48      9.00 o 
  -5   0  12      322.29      336.60     15.21 o 
  -4   0  12       12.96       16.53      8.18 o 
  -3   0  12      213.06      212.13     10.11 o 
  -2   0  12     1010.69     1110.50     58.35 o 
  -1   0  12      226.72      193.48     10.17 o 
   0   0  12     1363.14     1302.75     28.36 o 
   1   0  12       60.90       71.28      9.15 o 
   2   0  12       20.61       20.25      6.86 o 
   3   0  12     1176.68     1165.73     36.15 o 
   4   0  12      146.90      162.01     13.73 o 
   5   0  12     1865.91     1782.63     49.31 o 
   6   0  12      187.05      196.56     15.33 o 
   7   0  12       91.06       88.21     12.24 o 
   8   0  12       16.53        8.35      6.52 o 
   9   0  12      131.49      150.11     15.90 o 
  10   0  12       58.41       58.46     11.33 o 
  11   0  12        2.75        1.37      6.29 o 
  12   0  12       20.48        8.01      8.35 o 
  13   0  12        0.07       -4.70      6.27 o 
 -19   1  12       41.51       53.43     11.26 o 
 -18   1  12        0.05       -2.17      6.71 o 
 -17   1  12        6.09        4.73      9.72 o 
 -16   1  12        2.21       -7.58      5.05 o 
 -15   1  12       28.54       12.12      8.35 o 
 -14   1  12       93.05       75.22     10.30 o 
 -13   1  12        7.89       10.85      6.03 o 
 -12   1  12       21.98       25.05      6.34 o 
 -11   1  12        0.95        6.02      3.37 o 
 -10   1  12      106.58      119.54      7.91 o 
  -9   1  12        2.39       -0.56      1.92 o 
  -8   1  12       83.23       77.83      4.19 o 
  -7   1  12       69.55       72.54      4.02 o 
  -6   1  12       81.86       96.14      4.44 o 
  -5   1  12      923.42      869.02     15.03 o 
  -4   1  12      309.58      307.80      7.62 o 
  -3   1  12      102.71       90.79      4.45 o 
  -2   1  12       46.38       44.84      6.75 o 
  -1   1  12      154.64      169.93      9.38 o 
   0   1  12       43.86       44.04      4.39 o 
   1   1  12      285.94      257.21     10.80 o 
   2   1  12       29.57       39.58      5.70 o 
   3   1  12      124.47      133.47      8.82 o 
   4   1  12      116.14      117.57      8.78 o 
   5   1  12      407.61      434.93     23.23 o 
   6   1  12      101.43      111.88      9.25 o 
   7   1  12       33.61       30.64      5.78 o 
   8   1  12        6.09        4.06      4.01 o 
   9   1  12       46.31       50.36      7.49 o 
  10   1  12       41.86       45.63      7.16 o 
  11   1  12       38.85       51.13     22.54 o 
  12   1  12       34.47       47.00     11.56 o 
  13   1  12        1.80        1.15      4.42 o 
 -19   2  12        3.27        5.95      8.06 o 
 -18   2  12        2.46        2.46      6.69 o 
 -17   2  12        0.37        1.49      7.61 o 
 -16   2  12       19.39       10.49      7.15 o 
 -15   2  12       11.99        9.00      6.48 o 
 -14   2  12      233.65      204.57     19.74 o 
 -13   2  12       96.46       93.66     12.87 o 
 -12   2  12        6.42        3.88      3.71 o 
 -11   2  12        3.24        1.65      2.95 o 
 -10   2  12       88.50       79.92      5.78 o 
  -9   2  12       19.02       22.53      2.88 o 
  -8   2  12      217.54      218.09      6.47 o 
  -7   2  12      163.80      164.75      5.73 o 
  -6   2  12      371.20      333.17      8.62 o 
  -5   2  12       86.75       75.53      7.64 o 
  -4   2  12      185.13      202.39      6.29 o 
  -3   2  12       29.20       22.82      3.05 o 
  -2   2  12     1593.73     1683.35     20.75 o 
  -1   2  12       58.49       60.25      4.78 o 
   0   2  12        0.70       -0.83      2.41 o 
   1   2  12       14.44       12.99      4.15 o 
   2   2  12      627.52      607.99     20.71 o 
   3   2  12      135.57      131.14      8.90 o 
   4   2  12        8.62       10.08      4.33 o 
   5   2  12      422.05      419.23     15.40 o 
   6   2  12      255.00      274.15     12.50 o 
   7   2  12       22.13       23.51      7.09 o 
   8   2  12        2.91        7.68      4.43 o 
   9   2  12       37.27       47.81      7.36 o 
  10   2  12        3.73       -3.13      7.89 o 
  11   2  12       27.54       46.65      7.51 o 
  12   2  12        0.08        5.02      6.69 o 
  13   2  12        4.36        5.53      4.72 o 
 -19   3  12        7.25       11.53     12.30 o 
 -18   3  12       79.89       80.99     12.51 o 
 -17   3  12      124.15      116.89     14.16 o 
 -16   3  12       78.75       67.07     11.33 o 
 -15   3  12       10.99       13.32      8.75 o 
 -14   3  12       15.74       19.17      6.66 o 
 -13   3  12        3.02       -2.10      3.61 o 
 -12   3  12      270.54      266.49     10.91 o 
 -11   3  12       51.10       54.68      5.22 o 
 -10   3  12       28.53       28.83      4.31 o 
  -9   3  12       49.04       53.94      3.78 o 
  -8   3  12      300.15      291.40      7.40 o 
  -7   3  12      130.00      116.41      5.14 o 
  -6   3  12      145.01      139.58      7.21 o 
  -5   3  12      189.37      177.72      6.01 o 
  -4   3  12        5.81        6.93      2.60 o 
  -3   3  12      105.28      114.77      5.22 o 
  -2   3  12        1.77       -0.87      2.15 o 
  -1   3  12       13.02        7.11      3.13 o 
   0   3  12      162.00      138.94     14.79 o 
   1   3  12      465.38      437.85     20.25 o 
   2   3  12       75.93       70.63     11.21 o 
   3   3  12      281.33      290.90     12.54 o 
   4   3  12      350.40      317.07     13.06 o 
   5   3  12       42.48       40.79      7.21 o 
   6   3  12      132.56      139.76     10.26 o 
   7   3  12      224.88      210.54     11.55 o 
   8   3  12       14.08       18.46      5.38 o 
   9   3  12        4.44       10.82      4.97 o 
  10   3  12        3.31        1.49      4.61 o 
  11   3  12        0.84       -5.07      4.52 o 
  12   3  12       24.93       30.45      7.22 o 
  13   3  12        2.24       -7.71      5.63 o 
 -18   4  12        9.71        3.15      8.07 o 
 -17   4  12       12.25       10.73      6.71 o 
 -16   4  12        0.56        4.01      6.02 o 
 -15   4  12       35.01       29.34      8.36 o 
 -14   4  12        3.71        4.47      4.16 o 
 -13   4  12       48.78       36.89      5.05 o 
 -12   4  12      181.81      181.45     13.99 o 
 -11   4  12       42.95       36.59      4.77 o 
 -10   4  12       35.36       36.87      4.73 o 
  -9   4  12      197.67      189.91      8.22 o 
  -8   4  12      114.40      129.71      5.48 o 
  -7   4  12      213.39      213.67      6.63 o 
  -6   4  12       47.97       55.25      4.04 o 
  -5   4  12      326.86      306.86      8.71 o 
  -4   4  12      154.83      166.23      6.44 o 
  -3   4  12       38.76       36.42      3.64 o 
  -2   4  12       37.19       34.44      3.58 o 
  -1   4  12       36.96       27.01      3.42 o 
   0   4  12       68.19       68.01      5.26 o 
   1   4  12        0.13       -3.34      3.20 o 
   2   4  12        7.22       11.28      4.20 o 
   3   4  12       44.89       43.82      6.43 o 
   4   4  12        7.29        8.67      4.34 o 
   5   4  12      175.56      177.26     18.82 o 
   6   4  12       39.35       34.49      6.17 o 
   7   4  12        0.52        1.40      4.22 o 
   8   4  12       13.49       19.41      5.83 o 
   9   4  12       20.78       25.16      6.35 o 
  10   4  12        6.07        3.95      4.69 o 
  11   4  12       14.48       14.87      6.35 o 
  12   4  12       14.13        6.25      9.39 o 
 -18   5  12        0.33       -8.71     11.90 o 
 -17   5  12        1.43       -7.48      6.98 o 
 -16   5  12        1.90        1.21      7.21 o 
 -15   5  12       13.38       10.50      4.93 o 
 -14   5  12       28.96       39.67      5.49 o 
 -13   5  12       13.44       14.90      4.17 o 
 -12   5  12       42.56       52.65      5.77 o 
 -11   5  12       60.20       57.19      5.93 o 
 -10   5  12       76.04       66.73      7.93 o 
  -9   5  12        7.35        5.40      3.37 o 
  -8   5  12       63.75       70.61      8.95 o 
  -7   5  12        0.18        0.83      2.40 o 
  -6   5  12       96.17       95.47      5.12 o 
  -5   5  12      127.33      103.06      7.53 o 
  -4   5  12        4.35       -1.12      2.25 o 
  -3   5  12       13.75       22.68      3.24 o 
  -2   5  12      252.30      232.43      7.25 o 
  -1   5  12        0.76        2.78      2.68 o 
   0   5  12       72.33       57.79      5.09 o 
   1   5  12       14.29       10.26      5.26 o 
   2   5  12       32.41       24.89      5.42 o 
   3   5  12        0.63       -3.59      3.30 o 
   4   5  12       84.37       82.62     11.50 o 
   5   5  12        0.18        6.33      4.68 o 
   6   5  12       72.11       79.67     16.65 o 
   7   5  12       21.96       18.96      5.70 o 
   8   5  12       38.47       50.40      7.77 o 
   9   5  12        8.44        8.25      5.47 o 
  10   5  12       14.98        8.48      5.61 o 
  11   5  12        6.61        6.77      5.97 o 
  12   5  12        0.36       -1.16      5.94 o 
 -17   6  12        0.01       13.09      5.69 o 
 -16   6  12       17.87       21.52      7.33 o 
 -15   6  12       33.15       36.18      5.56 o 
 -14   6  12       35.42       16.86      5.22 o 
 -13   6  12       24.63       22.56      4.70 o 
 -12   6  12      103.60       99.53      7.56 o 
 -11   6  12        0.09        0.98      3.39 o 
 -10   6  12        0.67        3.19      3.21 o 
  -9   6  12      673.01      719.89     21.60 o 
  -8   6  12        5.04        0.05      3.18 o 
  -7   6  12      266.23      261.17     11.58 o 
  -6   6  12       18.23       22.57      3.34 o 
  -5   6  12        3.56        0.03      2.52 o 
  -4   6  12       97.37       82.82      5.21 o 
  -3   6  12      239.60      226.84      8.21 o 
  -2   6  12       13.23        5.33      2.93 o 
  -1   6  12        9.95       14.54      3.64 o 
   0   6  12        0.36        1.40      2.89 o 
   1   6  12       99.17       92.32      8.20 o 
   2   6  12       47.92       48.83      7.15 o 
   3   6  12       21.95       18.97      5.34 o 
   4   6  12       54.83       62.15      8.01 o 
   5   6  12       44.31       46.53     11.78 o 
   6   6  12      172.22      159.41     15.22 o 
   7   6  12       17.85       16.53      9.50 o 
   8   6  12        8.01       19.05      6.01 o 
   9   6  12        5.57        8.70      5.13 o 
  10   6  12        0.42       12.35     15.33 o 
  11   6  12        0.09      -10.53      7.21 o 
 -17   7  12        4.06        1.91      9.61 o 
 -16   7  12        1.09        6.27      4.64 o 
 -15   7  12        0.34        5.76      4.28 o 
 -14   7  12        1.40        2.31      3.57 o 
 -13   7  12        0.03       -0.33      3.81 o 
 -12   7  12       48.33       59.25      6.44 o 
 -11   7  12       20.91       24.00      4.76 o 
 -10   7  12      144.70      135.61      8.25 o 
  -9   7  12       12.32        9.25      3.77 o 
  -8   7  12       11.23       13.24      3.75 o 
  -7   7  12       11.73        2.94      3.80 o 
  -6   7  12       64.81       70.82      5.08 o 
  -5   7  12       90.88       83.60      6.93 o 
  -4   7  12        0.20       -2.00      2.54 o 
  -3   7  12       53.11       52.91      4.57 o 
  -2   7  12      252.66      285.40      9.57 o 
  -1   7  12      215.80      239.01     12.27 o 
   0   7  12       32.91       36.48      9.60 o 
   1   7  12       15.57       21.09      4.82 o 
   2   7  12       13.01        3.23      4.52 o 
   3   7  12        1.19        0.39      3.57 o 
   4   7  12      263.11      310.50     24.31 o 
   5   7  12      215.11      225.25     13.48 o 
   6   7  12        9.81       18.54      5.42 o 
   7   7  12        0.68        9.82      5.55 o 
   8   7  12       10.71       11.61      6.02 o 
   9   7  12       10.67       13.62      6.41 o 
  10   7  12       22.71       27.42      7.23 o 
  11   7  12       48.30       60.87     15.10 o 
 -16   8  12       18.18       14.21      6.32 o 
 -15   8  12       28.86       21.39      7.47 o 
 -14   8  12       20.19       21.19     10.47 o 
 -13   8  12        1.59        4.77      5.52 o 
 -12   8  12        3.81       -2.95      3.60 o 
 -11   8  12      118.04      120.47      8.25 o 
 -10   8  12       17.57       10.24      5.30 o 
  -9   8  12       21.51       16.58      4.25 o 
  -8   8  12       27.59       26.49      4.82 o 
  -7   8  12        2.66        6.64      3.54 o 
  -6   8  12      163.32      174.63     16.94 o 
  -5   8  12       45.56       53.29      6.77 o 
  -4   8  12       25.40       32.04      4.18 o 
  -3   8  12        4.56        5.37      5.85 o 
  -2   8  12       91.31       86.07      7.52 o 
  -1   8  12      145.12      130.17      8.77 o 
   0   8  12       69.89       67.31      7.04 o 
   1   8  12      131.46      135.16      9.27 o 
   2   8  12      211.07      193.15     10.73 o 
   3   8  12       43.24       53.09      8.08 o 
   4   8  12       36.99       42.61      7.28 o 
   5   8  12        0.05        1.58      4.29 o 
   6   8  12       17.86       26.77      9.04 o 
   7   8  12       46.88       49.56      8.21 o 
   8   8  12        0.46        5.04      5.46 o 
   9   8  12        0.06        2.34      5.89 o 
  10   8  12        0.79       19.91     11.10 o 
 -15   9  12        4.71        9.40      6.05 o 
 -14   9  12        0.17        3.41      5.22 o 
 -13   9  12        1.43       -2.43      4.53 o 
 -12   9  12        4.06        5.45      4.75 o 
 -11   9  12       24.33       32.00      6.39 o 
 -10   9  12        2.90       -5.42      3.61 o 
  -9   9  12        3.31        3.78      5.25 o 
  -8   9  12        0.53       -1.71      5.89 o 
  -7   9  12        0.01       -5.11      7.61 o 
  -6   9  12       16.87       22.76      5.22 o 
  -5   9  12       58.42       54.14      9.65 o 
  -4   9  12        2.53        1.72      3.43 o 
  -3   9  12        2.70       -2.54      5.63 o 
  -2   9  12        0.03       -0.66      3.32 o 
  -1   9  12        0.01        3.22      3.72 o 
   0   9  12        1.12        1.50      5.63 o 
   1   9  12       40.75       38.00      9.79 o 
   2   9  12        0.03        7.85      4.38 o 
   3   9  12        9.76       19.48      7.61 o 
   4   9  12       23.40       21.18      6.23 o 
   5   9  12        0.09       -5.94      4.53 o 
   6   9  12       12.76       17.29      9.10 o 
   7   9  12       62.51       86.61     10.78 o 
   8   9  12       89.00      104.73     11.53 o 
   9   9  12        1.88        0.69      8.81 o 
 -14  10  12        4.86       12.11      7.48 o 
 -13  10  12       12.60        8.79      6.59 o 
 -12  10  12       11.37        3.33      5.75 o 
 -11  10  12        4.24       -5.68     10.18 o 
 -10  10  12        1.28        0.67      5.58 o 
  -9  10  12        4.12       12.31     10.81 o 
  -8  10  12        8.97       13.16      6.43 o 
  -7  10  12       74.29       72.78     20.02 o 
  -6  10  12       28.07       13.57     12.64 o 
  -5  10  12      132.24      111.69     12.31 o 
  -4  10  12        4.11        2.97      5.42 o 
  -3  10  12        9.52        6.23      3.95 o 
  -2  10  12       10.91       14.66      4.75 o 
  -1  10  12        6.59        9.65      4.66 o 
   0  10  12       71.14       67.09      7.84 o 
   1  10  12       15.76       21.25      5.37 o 
   2  10  12       27.35       18.48      5.38 o 
   3  10  12       53.07       56.83      8.61 o 
   4  10  12        1.37       -2.10      4.81 o 
   5  10  12        1.69        6.43      5.69 o 
   6  10  12       11.30       17.10      6.75 o 
   7  10  12       10.90        7.54      9.38 o 
 -12  11  12       13.38       15.65     17.22 o 
 -11  11  12        6.71       -3.28      6.42 o 
 -10  11  12        0.94       -2.16      6.22 o 
  -9  11  12        9.58        7.50      6.58 o 
  -8  11  12        0.40       -2.74      5.60 o 
  -7  11  12        1.50        4.49      6.45 o 
  -6  11  12        3.40       15.12      7.04 o 
  -5  11  12        0.06        1.72      5.62 o 
  -4  11  12        0.94        9.56      6.24 o 
  -3  11  12       30.70       32.00      6.09 o 
  -2  11  12       34.19       50.74      7.16 o 
  -1  11  12        0.34        4.04      4.26 o 
   0  11  12        1.91       -7.05      8.05 o 
   1  11  12        0.02       -4.00      4.42 o 
   2  11  12       30.37       36.88      7.08 o 
   3  11  12        0.61       14.43      6.02 o 
   4  11  12        2.56        4.03      5.46 o 
   5  11  12        2.92        4.00      7.89 o 
   6  11  12       16.10       31.17     10.64 o 
 -10  12  12       12.41       11.84      8.29 o 
  -9  12  12       17.79       31.95     14.70 o 
  -8  12  12       20.66       29.93      8.99 o 
  -7  12  12       15.07       24.25      8.38 o 
  -6  12  12       57.54       70.70     11.24 o 
  -5  12  12        6.63       11.19      7.39 o 
  -4  12  12        0.33        6.81      7.15 o 
  -3  12  12        4.43       -0.98      5.77 o 
  -2  12  12       16.78       13.12      5.25 o 
  -1  12  12       12.76       18.77      5.89 o 
   0  12  12        2.44       -4.81      4.44 o 
   1  12  12       86.21       80.30      9.39 o 
   2  12  12      160.30      172.18     12.33 o 
   3  12  12        1.58       -3.52      7.04 o 
   4  12  12        0.01       -0.07      6.11 o 
  -6  13  12        0.14        9.27      7.77 o 
  -5  13  12        0.87        3.78     10.64 o 
  -4  13  12        3.68        6.63      7.59 o 
  -3  13  12        2.57        7.02      7.18 o 
  -2  13  12        6.35        4.29     11.90 o 
  -1  13  12        3.27        6.87      5.72 o 
   0  13  12        7.13        5.44      5.35 o 
 -19   1  13        0.39       -3.71      9.95 o 
 -18   1  13        1.36       -4.92      6.59 o 
 -17   1  13        0.47       -0.69      6.35 o 
 -16   1  13       13.80        8.78     12.36 o 
 -15   1  13        2.55       -2.42      5.40 o 
 -14   1  13       16.77       27.16      7.89 o 
 -13   1  13       14.96       10.85      8.70 o 
 -12   1  13        0.02       -1.69      5.01 o 
 -11   1  13        3.08        2.83      3.47 o 
 -10   1  13       94.37       91.60      4.72 o 
  -9   1  13        0.96        1.78      2.23 o 
  -8   1  13        8.98       10.05      2.90 o 
  -7   1  13       16.49       22.30      2.95 o 
  -6   1  13        1.57        2.19      2.34 o 
  -5   1  13       10.61        9.04      2.47 o 
  -4   1  13       41.58       34.84      3.36 o 
  -3   1  13       55.99       46.52      5.80 o 
  -2   1  13       83.96       62.94      6.98 o 
  -1   1  13      106.96      120.58     10.72 o 
   0   1  13      188.20      183.92      7.58 o 
   1   1  13      684.99      712.13     19.05 o 
   2   1  13       31.34       43.26      6.27 o 
   3   1  13       81.92      101.23      8.52 o 
   4   1  13      108.89      106.20      8.94 o 
   5   1  13      115.29      125.43     15.79 o 
   6   1  13       14.13        8.48      5.38 o 
   7   1  13       84.65       80.47      8.62 o 
   8   1  13        5.76        2.16      4.33 o 
   9   1  13       27.13       25.73      6.13 o 
  10   1  13        6.02        6.61      8.24 o 
  11   1  13       64.78       93.07     10.33 o 
  12   1  13        0.82       -3.23      5.57 o 
 -19   2  13        0.21        4.05      8.98 o 
 -18   2  13        0.69       -8.68      5.78 o 
 -17   2  13        3.20       -4.84      6.18 o 
 -16   2  13       10.87       12.40      7.31 o 
 -15   2  13        5.47        9.49      6.58 o 
 -14   2  13       34.39       32.81      8.07 o 
 -13   2  13        1.50        8.23      9.15 o 
 -12   2  13      155.57      161.65      7.81 o 
 -11   2  13       39.80       41.87      4.80 o 
 -10   2  13      165.90      184.57     10.59 o 
  -9   2  13        1.39        3.43      2.36 o 
  -8   2  13       43.78       52.81      3.96 o 
  -7   2  13      552.24      515.22     10.18 o 
  -6   2  13      454.92      461.92      9.46 o 
  -5   2  13       79.85       63.19      4.19 o 
  -4   2  13        0.22       -1.00      2.30 o 
  -3   2  13       36.44       41.97      6.21 o 
  -2   2  13        0.15        2.08      2.59 o 
  -1   2  13       13.27       13.01      3.19 o 
   0   2  13      302.73      260.61      9.83 o 
   1   2  13      195.87      183.95     10.06 o 
   2   2  13      169.31      157.80     15.85 o 
   3   2  13        4.47        2.01      4.17 o 
   4   2  13      552.37      573.90     20.99 o 
   5   2  13      216.81      224.52     12.02 o 
   6   2  13       20.88       19.62      5.39 o 
   7   2  13      155.35      161.37     11.24 o 
   8   2  13       21.41       22.26      6.06 o 
   9   2  13       82.05      102.69     10.32 o 
  10   2  13        8.31        7.10      5.39 o 
  11   2  13       24.03       36.12      7.63 o 
  12   2  13        0.85       -6.16     12.30 o 
 -19   3  13        0.98       10.40      8.77 o 
 -18   3  13        0.92        8.96      7.64 o 
 -17   3  13        4.09       -8.77      5.85 o 
 -16   3  13        3.91       -0.41      7.38 o 
 -15   3  13       26.39       22.94      7.60 o 
 -14   3  13        0.04        4.30      4.84 o 
 -13   3  13       34.73       31.99      5.10 o 
 -12   3  13      250.18      242.22      9.57 o 
 -11   3  13        4.43        2.03      3.25 o 
 -10   3  13        0.61       -0.66      2.97 o 
  -9   3  13      568.52      580.37     13.56 o 
  -8   3  13       98.82       81.96      4.72 o 
  -7   3  13      398.26      378.75      8.81 o 
  -6   3  13        0.02        0.31      2.27 o 
  -5   3  13       38.92       36.37      3.66 o 
  -4   3  13      417.72      416.18     17.13 o 
  -3   3  13     1032.00      966.03     19.01 o 
  -2   3  13      278.96      288.98      9.10 o 
  -1   3  13        5.38       -0.85      2.64 o 
   0   3  13      124.37      121.94      7.45 o 
   1   3  13      270.35      268.37     12.13 o 
   2   3  13      245.22      227.35     23.68 o 
   3   3  13        1.97        6.47      4.37 o 
   4   3  13      445.34      428.39     15.77 o 
   5   3  13      125.56      124.73     10.07 o 
   6   3  13        0.53       -6.40      5.72 o 
   7   3  13       25.87       29.71      6.05 o 
   8   3  13        1.75        1.91      4.56 o 
   9   3  13        0.13       -6.78      8.07 o 
  10   3  13       56.17       71.51     17.96 o 
  11   3  13        2.30       -5.86      5.14 o 
  12   3  13        0.39        1.43      5.66 o 
 -18   4  13        3.59       12.85      8.24 o 
 -17   4  13        0.04       -5.25      9.95 o 
 -16   4  13        6.60        5.54      6.75 o 
 -15   4  13        4.29        0.93      4.00 o 
 -14   4  13       20.02       13.41      8.65 o 
 -13   4  13        2.02       -0.23      3.28 o 
 -12   4  13       61.94       58.39      7.23 o 
 -11   4  13       65.45       65.86      6.09 o 
 -10   4  13        9.19       10.95      3.61 o 
  -9   4  13      146.39      138.70      7.51 o 
  -8   4  13        2.11       -0.75      2.23 o 
  -7   4  13      987.87      990.87     15.43 o 
  -6   4  13       52.03       50.87      4.12 o 
  -5   4  13        0.46        0.99      2.28 o 
  -4   4  13      195.31      231.53      7.26 o 
  -3   4  13       27.03       19.93      3.11 o 
  -2   4  13       42.89       37.57      3.97 o 
  -1   4  13      241.65      225.23      8.68 o 
   0   4  13      360.05      342.24     11.46 o 
   1   4  13      359.12      314.35     12.98 o 
   2   4  13       76.98       66.44     10.30 o 
   3   4  13      131.76      148.26     11.90 o 
   4   4  13       19.62       22.93      5.54 o 
   5   4  13        8.45       10.59      5.66 o 
   6   4  13       45.11       49.93      7.48 o 
   7   4  13        2.03        0.59      6.12 o 
   8   4  13       11.75       12.39      5.38 o 
   9   4  13       51.02       56.22     15.04 o 
  10   4  13       23.32       22.96      6.50 o 
  11   4  13        8.75       15.79      6.83 o 
 -18   5  13        0.55        0.45      7.97 o 
 -17   5  13        2.24        2.22      9.21 o 
 -16   5  13        3.29        3.15      4.77 o 
 -15   5  13       10.09       10.12      5.14 o 
 -14   5  13       14.06       12.42      4.23 o 
 -13   5  13        7.88       11.78      4.10 o 
 -12   5  13       21.67       31.23      5.61 o 
 -11   5  13        3.13        2.42      3.12 o 
 -10   5  13      128.96      166.94      9.37 o 
  -9   5  13      106.84      101.69      7.02 o 
  -8   5  13        0.87        0.55      2.87 o 
  -7   5  13        1.23        0.96      2.30 o 
  -6   5  13        8.44       11.17      2.82 o 
  -5   5  13       18.75       15.23      3.74 o 
  -4   5  13        2.16        1.82      2.59 o 
  -3   5  13      325.12      301.99      8.53 o 
  -2   5  13       66.05       61.21      4.82 o 
  -1   5  13      240.21      260.21      8.99 o 
   0   5  13        9.94        9.69      3.54 o 
   1   5  13      268.04      249.92     12.20 o 
   2   5  13      141.25      145.48     24.20 o 
   3   5  13       72.39       68.29      8.64 o 
   4   5  13      860.75      856.53     26.94 o 
   5   5  13      122.16      112.23     19.28 o 
   6   5  13        0.82        4.70      4.83 o 
   7   5  13        4.29       -1.86      7.04 o 
   8   5  13       13.86       23.19      6.48 o 
   9   5  13       80.94      104.64     10.68 o 
  10   5  13       17.27       10.73      5.91 o 
  11   5  13        6.19       -1.89      5.46 o 
 -17   6  13       20.64       13.59      6.64 o 
 -16   6  13        0.02        0.36      5.44 o 
 -15   6  13        7.05        4.38      4.15 o 
 -14   6  13        2.70        4.63      3.71 o 
 -13   6  13        3.14        0.11      3.47 o 
 -12   6  13        2.79        4.82      3.62 o 
 -11   6  13        2.83        0.28      3.38 o 
 -10   6  13        3.56        2.37      3.38 o 
  -9   6  13       10.03       11.75      3.87 o 
  -8   6  13       10.09        5.02      3.47 o 
  -7   6  13      327.15      338.47     10.93 o 
  -6   6  13      203.61      166.64      9.46 o 
  -5   6  13       58.72       73.51      5.15 o 
  -4   6  13      154.59      158.58      6.78 o 
  -3   6  13       68.58       55.86      4.85 o 
  -2   6  13      230.02      237.36      8.73 o 
  -1   6  13        6.00       14.15      3.72 o 
   0   6  13      492.17      476.44     17.72 o 
   1   6  13      126.73      121.98     13.04 o 
   2   6  13      183.97      159.30     11.08 o 
   3   6  13        1.62       -1.93      4.52 o 
   4   6  13       25.03       27.70      6.17 o 
   5   6  13        3.54        0.17      3.91 o 
   6   6  13        5.76       -3.87      4.41 o 
   7   6  13       30.08       36.86      7.32 o 
   8   6  13        9.02        4.43      5.38 o 
   9   6  13        0.32       -0.78      4.98 o 
  10   6  13        0.72       -0.08      4.93 o 
 -16   7  13       19.04       16.89      6.49 o 
 -15   7  13       13.72       16.39      4.83 o 
 -14   7  13       10.84       13.22      5.73 o 
 -13   7  13        4.66       -0.72      3.64 o 
 -12   7  13       39.90       38.06      5.49 o 
 -11   7  13        2.25        9.31      3.91 o 
 -10   7  13      198.58      199.17      9.86 o 
  -9   7  13      216.33      208.95      9.94 o 
  -8   7  13        5.26        5.50      3.67 o 
  -7   7  13       26.36       34.02      4.83 o 
  -6   7  13      111.43      104.89      5.98 o 
  -5   7  13       71.37       70.68      5.18 o 
  -4   7  13      209.22      218.48      7.88 o 
  -3   7  13        0.34        1.04      2.47 o 
  -2   7  13      100.77       91.76      6.47 o 
  -1   7  13        9.35       11.17      3.78 o 
   0   7  13       60.02       63.47      6.82 o 
   1   7  13        0.59        5.39      7.50 o 
   2   7  13        0.13       -0.34      4.29 o 
   3   7  13        0.93        2.99      4.56 o 
   4   7  13       46.65       39.00      7.28 o 
   5   7  13       11.95       12.49      5.59 o 
   6   7  13      126.06      157.31     12.39 o 
   7   7  13       31.16       32.90      6.95 o 
   8   7  13       22.79       21.60      9.10 o 
   9   7  13       25.65       16.80      6.59 o 
  10   7  13        1.07       -6.15      5.66 o 
 -15   8  13       13.06       12.87      6.32 o 
 -14   8  13        0.76        0.36      4.73 o 
 -13   8  13       34.91       15.52      5.53 o 
 -12   8  13       30.82       27.24      6.00 o 
 -11   8  13        9.71       13.63      6.93 o 
 -10   8  13       93.55      117.92      8.42 o 
  -9   8  13       32.23       29.83      5.16 o 
  -8   8  13        8.69       18.47      4.38 o 
  -7   8  13      186.22      178.64      9.23 o 
  -6   8  13       43.09       32.36      5.93 o 
  -5   8  13       74.83       73.06      5.58 o 
  -4   8  13       24.54       27.46      5.19 o 
  -3   8  13       44.38       46.93      6.29 o 
  -2   8  13       29.47       23.70      5.15 o 
  -1   8  13        0.60       -2.52      3.41 o 
   0   8  13      221.21      215.76     11.20 o 
   1   8  13       58.94       66.26      7.30 o 
   2   8  13        2.39       -2.29      5.78 o 
   3   8  13       84.99      101.37     14.76 o 
   4   8  13       77.12       87.31     10.10 o 
   5   8  13       22.82       30.81     10.47 o 
   6   8  13        0.29        2.18      6.86 o 
   7   8  13       16.19       17.02      6.45 o 
   8   8  13        0.88        0.86      6.11 o 
   9   8  13        5.77        2.28      7.67 o 
 -14   9  13        0.29        2.93      5.34 o 
 -13   9  13       21.98       32.45      7.01 o 
 -12   9  13        8.06        9.04      5.11 o 
 -11   9  13       10.98        9.46      5.07 o 
 -10   9  13        7.88       12.83      6.29 o 
  -9   9  13        0.03       -4.27      5.38 o 
  -8   9  13       12.86       25.95      7.15 o 
  -7   9  13        3.94        4.07      5.39 o 
  -6   9  13       30.23       31.70      5.78 o 
  -5   9  13       47.20       41.31      6.07 o 
  -4   9  13        4.57       10.27      4.52 o 
  -3   9  13        4.69        6.84      3.76 o 
  -2   9  13      123.47      116.90      8.88 o 
  -1   9  13        9.36       14.42      4.50 o 
   0   9  13        0.81        3.80      4.26 o 
   1   9  13        0.60        3.32      5.37 o 
   2   9  13        0.21        4.41      4.42 o 
   3   9  13        6.22        1.33      4.53 o 
   4   9  13       31.37       40.51      7.60 o 
   5   9  13        0.24       -1.39      5.08 o 
   6   9  13       69.31       92.18     12.76 o 
   7   9  13       56.54       72.94     10.49 o 
   8   9  13       26.44       32.40      8.13 o 
 -13  10  13        5.94        2.34      6.79 o 
 -12  10  13       10.74       10.36      7.08 o 
 -11  10  13        8.12       11.71      7.95 o 
 -10  10  13       21.43       19.20      7.06 o 
  -9  10  13       35.58       49.91     10.13 o 
  -8  10  13        3.84       13.11      6.29 o 
  -7  10  13        0.01        4.92      5.88 o 
  -6  10  13        0.48        2.89      5.38 o 
  -5  10  13        2.18        5.19      5.88 o 
  -4  10  13       27.89       36.34      9.67 o 
  -3  10  13        0.83        6.33      4.19 o 
  -2  10  13        8.14        7.74      4.48 o 
  -1  10  13        0.66       -5.45      4.81 o 
   0  10  13        0.18       -2.21      3.98 o 
   1  10  13        3.17        8.11      4.85 o 
   2  10  13       48.75       50.35      7.47 o 
   3  10  13        0.01       -1.24      4.98 o 
   4  10  13        5.96        0.23      6.98 o 
   5  10  13        1.22       -4.34      5.44 o 
   6  10  13        0.30        2.21      5.97 o 
 -11  11  13       11.55       10.43     16.82 o 
 -10  11  13        0.79       -2.03      6.48 o 
  -9  11  13        1.19       -6.86      5.90 o 
  -8  11  13        4.11        2.76      8.87 o 
  -7  11  13        6.30        7.25      6.86 o 
  -6  11  13       17.52       14.59     12.87 o 
  -5  11  13        5.85       12.62      6.79 o 
  -4  11  13        0.01        1.17      6.17 o 
  -3  11  13       12.18       18.88      7.50 o 
  -2  11  13        0.05        5.71      4.70 o 
  -1  11  13        0.41       -1.79      4.28 o 
   0  11  13        1.08       -5.91      4.18 o 
   1  11  13        1.90       -6.61      4.41 o 
   2  11  13        1.34        0.64      6.97 o 
   3  11  13        0.00        0.12      6.01 o 
   4  11  13        9.62        4.12      8.41 o 
  -9  12  13        5.66        2.39      7.06 o 
  -8  12  13        1.04        2.49      9.38 o 
  -7  12  13       10.54        5.09      7.04 o 
  -6  12  13       15.47       17.53     13.50 o 
  -5  12  13        0.38       -7.57      5.73 o 
  -4  12  13        0.12       -7.73      6.24 o 
  -3  12  13        3.20        9.95      7.35 o 
  -2  12  13       12.43        5.23      6.45 o 
  -1  12  13        3.02       -6.42      4.49 o 
   0  12  13        1.38        2.50      5.09 o 
   1  12  13        0.25        4.11      6.25 o 
   2  12  13       16.13       11.59      9.37 o 
 -19   0  14       12.06       13.16     14.30 o 
 -18   0  14       10.77       21.85     12.81 o 
 -17   0  14        6.21       29.63     12.93 o 
 -16   0  14       27.35       41.99     13.27 o 
 -15   0  14      132.42      121.28     19.68 o 
 -14   0  14      174.66      174.02     22.20 o 
 -13   0  14      178.17      160.40     20.71 o 
 -12   0  14      122.02      152.17     19.34 o 
 -11   0  14       24.28       22.58      5.10 o 
 -10   0  14       54.42       48.82      6.27 o 
  -9   0  14       75.55       60.70      6.82 o 
  -8   0  14     1398.49     1284.01     32.15 o 
  -7   0  14      941.41      972.11     24.32 o 
  -6   0  14       68.73       60.57      6.94 o 
  -5   0  14       82.65       79.11      7.69 o 
  -4   0  14      456.29      473.39     16.28 o 
  -3   0  14      141.89      161.99     14.30 o 
  -2   0  14       29.97       23.06      5.28 o 
  -1   0  14      131.83      152.72     12.99 o 
   0   0  14      326.62      281.89     24.48 o 
   1   0  14        1.19        3.89      6.52 o 
   2   0  14       41.56       35.12      8.81 o 
   3   0  14      678.12      613.24     26.54 o 
   4   0  14     1710.25     1592.37     47.59 o 
   5   0  14       12.63       20.59      8.35 o 
   6   0  14        2.79       -2.97      4.92 o 
   7   0  14        0.66        2.52      6.29 o 
   8   0  14        1.00        4.23      6.18 o 
   9   0  14       21.56       38.33     10.53 o 
  10   0  14       28.24       33.18     10.41 o 
  11   0  14       97.89      131.57     17.50 o 
 -19   1  14       21.38        7.65      8.24 o 
 -18   1  14       27.02       31.08     15.22 o 
 -17   1  14        0.33       10.63      7.39 o 
 -16   1  14       30.02       43.01      9.33 o 
 -15   1  14       25.77       28.55      8.20 o 
 -14   1  14      248.45      265.28     18.24 o 
 -13   1  14       40.71       50.13     15.79 o 
 -12   1  14      152.30      142.72     13.56 o 
 -11   1  14       76.10       86.66      7.19 o 
 -10   1  14      244.14      217.99      7.84 o 
  -9   1  14       97.15       96.61      5.72 o 
  -8   1  14      397.77      405.65     10.53 o 
  -7   1  14      300.96      287.00     10.72 o 
  -6   1  14      198.01      222.58     10.26 o 
  -5   1  14        0.49       -4.63      3.42 o 
  -4   1  14      122.87      120.93      6.43 o 
  -3   1  14       12.31        9.97      3.15 o 
  -2   1  14       19.93       20.79      3.67 o 
  -1   1  14       30.00       34.04      4.42 o 
   0   1  14       58.44       66.05      6.18 o 
   1   1  14      705.45      655.56     18.77 o 
   2   1  14      139.08      139.54      9.71 o 
   3   1  14       28.56       19.39      5.68 o 
   4   1  14       83.80       79.45      8.57 o 
   5   1  14      308.47      323.76     16.53 o 
   6   1  14        6.28        4.79      5.06 o 
   7   1  14       65.02       68.52      8.69 o 
   8   1  14       62.21       64.59      8.73 o 
   9   1  14       33.62       28.20      6.92 o 
  10   1  14        1.88        2.12      5.24 o 
  11   1  14       15.06       23.11      7.27 o 
 -18   2  14        1.79        7.52      7.68 o 
 -17   2  14        1.63       -0.66      7.61 o 
 -16   2  14       11.78       22.43      8.06 o 
 -15   2  14      172.93      160.69     22.25 o 
 -14   2  14      113.81      134.24     13.87 o 
 -13   2  14      477.23      502.51     22.53 o 
 -12   2  14        8.66        7.64      4.25 o 
 -11   2  14       12.53       15.67      4.39 o 
 -10   2  14       17.02       21.58      4.94 o 
  -9   2  14        9.93       16.15      2.95 o 
  -8   2  14      143.75      150.45     11.10 o 
  -7   2  14      229.13      209.48      6.87 o 
  -6   2  14      658.54      648.87     11.85 o 
  -5   2  14      477.43      442.77      9.72 o 
  -4   2  14      223.24      218.85      7.07 o 
  -3   2  14       41.10       38.88      4.57 o 
  -2   2  14      111.22      132.52      6.92 o 
  -1   2  14       37.09       45.18      4.82 o 
   0   2  14      162.34      155.07      8.44 o 
   1   2  14        3.06        3.61      5.66 o 
   2   2  14      669.15      652.40     61.55 o 
   3   2  14        0.30        3.09      4.05 o 
   4   2  14      527.95      554.08     18.36 o 
   5   2  14       58.88       81.56     12.36 o 
   6   2  14       16.69       29.11      6.12 o 
   7   2  14       24.66       34.85     10.07 o 
   8   2  14        5.02        2.13      7.15 o 
   9   2  14        5.18        6.32      5.14 o 
  10   2  14       55.54       73.14     14.24 o 
  11   2  14       21.12       42.14      8.45 o 
 -18   3  14       42.69       57.21     11.82 o 
 -17   3  14       31.24       29.14      9.18 o 
 -16   3  14        4.53       -5.89      5.88 o 
 -15   3  14        3.50       16.94      7.40 o 
 -14   3  14        9.34       16.46     10.01 o 
 -13   3  14       90.19      102.22      8.32 o 
 -12   3  14       28.12       22.74      5.72 o 
 -11   3  14      143.83      129.52      7.57 o 
 -10   3  14       49.66       68.10      5.83 o 
  -9   3  14       36.80       45.02      5.11 o 
  -8   3  14       55.59       58.19      4.40 o 
  -7   3  14      792.00      821.23     13.89 o 
  -6   3  14      436.46      360.77      9.00 o 
  -5   3  14        1.68       -3.58      2.39 o 
  -4   3  14       17.25       11.82      3.07 o 
  -3   3  14       54.41       44.25      4.80 o 
  -2   3  14      297.99      267.87      8.07 o 
  -1   3  14       34.25       30.46      4.24 o 
   0   3  14      482.41      480.07     13.73 o 
   1   3  14       24.07       28.15      5.82 o 
   2   3  14       19.43       20.28     11.27 o 
   3   3  14       35.60       32.28      6.26 o 
   4   3  14        0.63       -1.68      4.00 o 
   5   3  14      129.19      141.73     10.93 o 
   6   3  14       14.04       23.74      5.81 o 
   7   3  14       26.57       50.27      9.44 o 
   8   3  14        7.92       26.01      6.69 o 
   9   3  14       15.92        5.13      5.46 o 
  10   3  14       59.45       82.97     10.34 o 
  11   3  14        4.88        8.09      6.38 o 
 -18   4  14        1.18        0.63      7.36 o 
 -17   4  14        0.01       -0.92      6.65 o 
 -16   4  14        3.97        8.24      7.72 o 
 -15   4  14       32.23       42.14      9.84 o 
 -14   4  14        0.00       -5.63      3.75 o 
 -13   4  14        0.11       -0.97      3.19 o 
 -12   4  14       78.82       80.95      6.76 o 
 -11   4  14       44.43       47.69      5.45 o 
 -10   4  14      264.37      258.43     10.46 o 
  -9   4  14        0.05       -0.98      3.04 o 
  -8   4  14       13.32       13.94      3.33 o 
  -7   4  14      259.03      239.03      7.59 o 
  -6   4  14      341.86      329.42      8.78 o 
  -5   4  14      433.19      446.27     10.32 o 
  -4   4  14      458.61      428.16     15.61 o 
  -3   4  14        8.42       12.25      3.13 o 
  -2   4  14       29.41       45.62      5.38 o 
  -1   4  14       27.53       25.70      6.89 o 
   0   4  14      122.60      106.98      7.63 o 
   1   4  14      227.71      214.97     14.13 o 
   2   4  14       77.37       91.27      8.86 o 
   3   4  14      106.98      110.66      9.58 o 
   4   4  14        0.11       -1.42      3.72 o 
   5   4  14        0.08       -2.10      4.00 o 
   6   4  14       40.63       49.19      7.46 o 
   7   4  14        2.40        3.88      6.75 o 
   8   4  14       14.77       21.59      6.26 o 
   9   4  14        7.33        5.48      5.61 o 
  10   4  14        8.56       12.14      6.01 o 
  11   4  14       25.76       19.13      7.08 o 
 -17   5  14        4.34       -3.45      6.52 o 
 -16   5  14        0.14       -3.87      4.88 o 
 -15   5  14        0.07       -0.99      6.33 o 
 -14   5  14        3.53        0.24      4.29 o 
 -13   5  14        3.85        2.62      3.72 o 
 -12   5  14        8.39        3.55      3.41 o 
 -11   5  14       33.69       38.23      5.29 o 
 -10   5  14        0.04        1.11      3.25 o 
  -9   5  14       13.46       16.00      4.02 o 
  -8   5  14       58.82       38.84      5.05 o 
  -7   5  14       62.53       53.08      4.48 o 
  -6   5  14        0.73       -0.24      2.44 o 
  -5   5  14      439.06      436.98     10.31 o 
  -4   5  14       26.39       14.74      3.29 o 
  -3   5  14      268.11      256.83      8.18 o 
  -2   5  14       11.33        8.78      3.46 o 
  -1   5  14       33.13       32.02      4.49 o 
   0   5  14        0.18       -1.72      4.58 o 
   1   5  14       97.17       94.66      8.98 o 
   2   5  14       41.36       27.94      6.08 o 
   3   5  14      214.79      223.51     20.25 o 
   4   5  14       48.33       39.31      6.79 o 
   5   5  14       14.91       14.32      5.32 o 
   6   5  14       49.45       54.47     11.96 o 
   7   5  14       97.82       97.11     11.27 o 
   8   5  14        2.26       12.64      6.92 o 
   9   5  14       29.84       34.63      7.93 o 
  10   5  14        0.21        3.18      6.14 o 
 -17   6  14        9.22       11.92     11.51 o 
 -16   6  14        0.45       -2.67      5.12 o 
 -15   6  14       12.13       19.05      5.08 o 
 -14   6  14        1.82       -1.83      3.59 o 
 -13   6  14        0.02        0.90      3.31 o 
 -12   6  14        1.00        0.98      3.83 o 
 -11   6  14       41.75       42.20      5.53 o 
 -10   6  14       42.69       41.31      7.98 o 
  -9   6  14       14.55       17.69      5.17 o 
  -8   6  14       19.68       10.41      3.84 o 
  -7   6  14       22.59       23.34      4.50 o 
  -6   6  14        7.96       10.89      3.73 o 
  -5   6  14        1.55        1.53      2.81 o 
  -4   6  14      108.20      104.33      6.06 o 
  -3   6  14        0.00       -2.15      2.56 o 
  -2   6  14        2.27        1.85      2.90 o 
  -1   6  14      446.28      406.57     11.74 o 
   0   6  14       11.83        7.59      4.57 o 
   1   6  14       38.94       42.22      9.38 o 
   2   6  14       76.15       71.23      8.65 o 
   3   6  14      196.97      185.79     12.33 o 
   4   6  14        0.03       -3.25      4.46 o 
   5   6  14       41.64       45.68      7.85 o 
   6   6  14        4.22        6.96      6.24 o 
   7   6  14        6.44       12.23      6.03 o 
   8   6  14        2.19        0.48      5.95 o 
   9   6  14        0.77       10.04      5.86 o 
 -16   7  14       20.99       29.96      7.68 o 
 -15   7  14        1.14       -2.87      4.21 o 
 -14   7  14       13.48       13.51      4.81 o 
 -13   7  14        2.35        2.31      4.95 o 
 -12   7  14        0.47        0.03      3.50 o 
 -11   7  14       35.49       38.41      5.63 o 
 -10   7  14       41.29       53.84      6.13 o 
  -9   7  14        4.89        4.51      3.67 o 
  -8   7  14        6.06        1.32      3.38 o 
  -7   7  14      106.95      106.51      7.65 o 
  -6   7  14       13.34       10.36      4.16 o 
  -5   7  14      152.62      150.50      7.05 o 
  -4   7  14       43.21       44.91      4.60 o 
  -3   7  14       30.69       21.40      4.06 o 
  -2   7  14       27.52       26.51      5.30 o 
  -1   7  14        0.45       -3.82      2.54 o 
   0   7  14       15.48       15.13      4.66 o 
   1   7  14        6.68       15.52      7.21 o 
   2   7  14       38.42       27.18      6.55 o 
   3   7  14       18.79       23.97      6.23 o 
   4   7  14       29.05       26.09      6.79 o 
   5   7  14       11.40        8.69      5.81 o 
   6   7  14        2.41        1.92      4.85 o 
   7   7  14       13.00        3.41      9.44 o 
   8   7  14       44.91       58.56      9.45 o 
   9   7  14        2.05        3.13      5.88 o 
 -15   8  14        0.08       -0.66      5.38 o 
 -14   8  14       14.80       12.51      6.11 o 
 -13   8  14       28.88       30.66      6.76 o 
 -12   8  14        6.26        5.36      4.22 o 
 -11   8  14       21.76       23.93      5.08 o 
 -10   8  14      166.64      178.09      9.95 o 
  -9   8  14       14.36       12.47      4.10 o 
  -8   8  14       20.31       22.35      4.83 o 
  -7   8  14       14.49       20.53      4.66 o 
  -6   8  14        0.60       -2.37      4.28 o 
  -5   8  14       47.75       45.69      4.62 o 
  -4   8  14       48.56       44.67      5.77 o 
  -3   8  14        9.39       12.62      4.17 o 
  -2   8  14        3.97        7.91      3.78 o 
  -1   8  14      137.54      137.15      9.40 o 
   0   8  14       47.35       41.03      6.18 o 
   1   8  14        1.15       -4.83      3.74 o 
   2   8  14        0.21        5.41      4.78 o 
   3   8  14        1.09       -2.91      4.53 o 
   4   8  14       42.10       40.80      7.84 o 
   5   8  14        2.04        5.40      5.39 o 
   6   8  14        1.15        8.64      5.82 o 
   7   8  14        5.20       -1.47      5.70 o 
   8   8  14        0.00        5.41      6.98 o 
 -14   9  14        1.60       -1.57      4.86 o 
 -13   9  14        6.71        7.59      5.80 o 
 -12   9  14       11.33       12.51      5.79 o 
 -11   9  14        0.83        2.71      5.41 o 
 -10   9  14       41.26       57.55      9.83 o 
  -9   9  14        3.75       10.45      6.55 o 
  -8   9  14        6.97       -3.81      7.67 o 
  -7   9  14        2.49       -4.67      4.76 o 
  -6   9  14        0.01        0.05      4.30 o 
  -5   9  14        6.16       10.68      7.38 o 
  -4   9  14        9.88        8.02      4.36 o 
  -3   9  14        3.56        2.79      3.90 o 
  -2   9  14       21.22       19.06      5.02 o 
  -1   9  14       55.28       78.15      7.91 o 
   0   9  14       27.22       23.88      7.85 o 
   1   9  14       89.49       87.75      8.63 o 
   2   9  14       15.86       18.18      6.25 o 
   3   9  14        1.68       -2.06      6.98 o 
   4   9  14        0.34       -3.75      4.86 o 
   5   9  14        2.11        2.41      5.34 o 
   6   9  14        0.21       -2.63      5.45 o 
   7   9  14        1.07        1.13      7.44 o 
 -12  10  14        0.06       -0.97      7.04 o 
 -11  10  14       25.75       47.35     10.07 o 
 -10  10  14       11.52        5.16     11.73 o 
  -9  10  14        0.07       -3.62      5.87 o 
  -8  10  14        0.64        8.44      6.26 o 
  -7  10  14       20.53       24.88     11.50 o 
  -6  10  14        0.56        0.51      5.54 o 
  -5  10  14        0.20       -0.67      5.65 o 
  -4  10  14       16.91       19.60      7.36 o 
  -3  10  14        0.78       -2.23      4.43 o 
  -2  10  14        1.78       -4.63      3.76 o 
  -1  10  14       28.64       31.46      6.21 o 
   0  10  14        0.04       -1.92      4.36 o 
   1  10  14        2.55        7.63      4.91 o 
   2  10  14       56.59       43.06      8.35 o 
   3  10  14        5.85       19.24      6.56 o 
   4  10  14       28.39       46.43      9.72 o 
   5  10  14        1.97        3.13      5.53 o 
 -10  11  14       21.72       21.86      8.56 o 
  -9  11  14       31.36       61.22     10.98 o 
  -8  11  14        3.45       -0.52      6.01 o 
  -7  11  14        0.00       -7.50      5.00 o 
  -6  11  14        0.76       -7.11      4.74 o 
  -5  11  14        0.12       -1.51      5.94 o 
  -4  11  14        5.20       -5.47      5.85 o 
  -3  11  14        2.97       -3.79      6.18 o 
  -2  11  14        4.98        2.66      4.47 o 
  -1  11  14        7.71        6.63      4.73 o 
   0  11  14       16.98       18.67      6.01 o 
   1  11  14       67.34       90.24     16.36 o 
   2  11  14       32.29       36.48      8.51 o 
   3  11  14        1.51       -8.26      5.51 o 
  -7  12  14        0.21        4.42      7.42 o 
  -6  12  14        1.52        2.73      6.79 o 
  -5  12  14       10.37       23.31     10.98 o 
  -4  12  14        6.27       -5.15      6.12 o 
  -3  12  14       14.41        8.05      7.39 o 
  -2  12  14        0.53        1.29      7.72 o 
  -1  12  14        9.22       13.66      5.92 o 
   0  12  14        0.21       -3.53      5.01 o 
 -18   1  15        0.79        3.69      7.56 o 
 -17   1  15        5.84       -5.40      6.57 o 
 -16   1  15       71.43      100.96     13.59 o 
 -15   1  15       22.18       30.71      8.93 o 
 -14   1  15       26.32       28.36      8.71 o 
 -13   1  15        2.66       -1.38     10.07 o 
 -12   1  15      180.29      171.06     15.08 o 
 -11   1  15        0.70       -2.98      3.80 o 
 -10   1  15      189.15      196.23      7.83 o 
  -9   1  15       52.74       53.09      5.89 o 
  -8   1  15       24.69       29.99      4.13 o 
  -7   1  15      167.06      180.73      7.88 o 
  -6   1  15       39.83       40.33      5.02 o 
  -5   1  15        2.24       -1.10      2.52 o 
  -4   1  15       27.37       25.98      4.18 o 
  -3   1  15      330.39      352.25     10.55 o 
  -2   1  15      517.25      475.23     12.30 o 
  -1   1  15       20.36       12.74      3.71 o 
   0   1  15       50.05       47.50      7.38 o 
   1   1  15      350.84      392.35     15.13 o 
   2   1  15      345.47      313.96     13.91 o 
   3   1  15       48.91       66.67      8.09 o 
   4   1  15       60.25       56.50      7.73 o 
   5   1  15       51.84       44.53      9.78 o 
   6   1  15        0.22       -5.41      3.60 o 
   7   1  15       67.96       82.16      9.71 o 
   8   1  15        4.50        2.13      4.76 o 
   9   1  15        0.62        5.37      5.44 o 
  10   1  15        0.49        8.35      5.97 o 
 -18   2  15       74.30       66.72     12.93 o 
 -17   2  15        4.10        2.19      7.31 o 
 -16   2  15        8.32        2.57      6.64 o 
 -15   2  15       70.38       94.02     26.66 o 
 -14   2  15       16.28       21.02     11.50 o 
 -13   2  15        0.01       -8.32      6.75 o 
 -12   2  15       46.98       46.15      6.33 o 
 -11   2  15        4.59        3.61      3.80 o 
 -10   2  15      151.32      155.72     12.38 o 
  -9   2  15       63.82       64.00      5.11 o 
  -8   2  15      248.07      242.46      8.63 o 
  -7   2  15      258.53      268.18      9.13 o 
  -6   2  15      200.16      185.93      9.45 o 
  -5   2  15        0.29        2.73      2.84 o 
  -4   2  15      126.38      117.09      6.09 o 
  -3   2  15       33.81       26.43      4.11 o 
  -2   2  15       42.08       20.14      3.99 o 
  -1   2  15      126.93      143.87      7.63 o 
   0   2  15        0.88        0.03      3.84 o 
   1   2  15        3.12       -0.36      3.86 o 
   2   2  15       13.48       10.88      6.06 o 
   3   2  15       85.52       85.09      9.27 o 
   4   2  15      144.81      185.12     14.59 o 
   5   2  15       63.13       73.30      8.61 o 
   6   2  15       31.34       37.34      7.00 o 
   7   2  15       52.97       63.76      8.80 o 
   8   2  15       51.92       64.06      9.16 o 
   9   2  15        7.99        0.83      5.34 o 
  10   2  15       19.94       15.62      6.79 o 
 -18   3  15        1.01       -3.53      7.03 o 
 -17   3  15       11.65        5.21      7.69 o 
 -16   3  15        7.73        8.42      7.52 o 
 -15   3  15        1.04        6.49      6.58 o 
 -14   3  15       23.99       18.38      7.51 o 
 -13   3  15        0.44       12.52      6.99 o 
 -12   3  15        2.34        0.05      3.83 o 
 -11   3  15       65.52       77.99      7.71 o 
 -10   3  15        4.49        7.96      4.27 o 
  -9   3  15        0.32       -3.94      3.32 o 
  -8   3  15      248.74      251.97      8.12 o 
  -7   3  15       75.84       80.65      5.13 o 
  -6   3  15       24.06       17.60      3.42 o 
  -5   3  15        0.15       -0.86      2.51 o 
  -4   3  15        3.54        6.29      3.31 o 
  -3   3  15        4.36        0.01      2.49 o 
  -2   3  15        6.67        8.31      3.37 o 
  -1   3  15      189.47      149.62      8.64 o 
   0   3  15        0.02       -2.65      5.15 o 
   1   3  15       78.09       80.24      8.30 o 
   2   3  15      156.13      147.12     10.48 o 
   3   3  15      131.09      117.47     17.28 o 
   4   3  15      195.68      210.03     12.73 o 
   5   3  15       52.12       71.71     24.94 o 
   6   3  15        2.22       -4.74      3.92 o 
   7   3  15        7.08        6.93      5.78 o 
   8   3  15       17.40       14.59      8.87 o 
   9   3  15        0.10       -7.10      4.73 o 
  10   3  15        2.44       13.92      9.10 o 
 -17   4  15        5.22        2.01      7.72 o 
 -16   4  15        7.70        7.17      7.44 o 
 -15   4  15        9.98        7.00      7.08 o 
 -14   4  15       42.36       54.33     10.11 o 
 -13   4  15       28.47       25.29      5.64 o 
 -12   4  15       90.80       90.17      8.32 o 
 -11   4  15       23.05       23.40      4.63 o 
 -10   4  15      187.81      186.57      9.04 o 
  -9   4  15       39.51       25.93      4.57 o 
  -8   4  15      153.37      150.85      8.20 o 
  -7   4  15       36.23       44.60      4.28 o 
  -6   4  15       52.72       74.86      5.14 o 
  -5   4  15       44.00       33.49      4.00 o 
  -4   4  15        0.15        0.14      2.47 o 
  -3   4  15       18.93       17.93      3.55 o 
  -2   4  15        4.27        3.47      2.72 o 
  -1   4  15      438.04      355.66     12.44 o 
   0   4  15      148.31      125.97      9.94 o 
   1   4  15       10.61        6.68      4.46 o 
   2   4  15        8.93       12.93      4.93 o 
   3   4  15       32.75       46.34     11.16 o 
   4   4  15       61.00       76.17      9.10 o 
   5   4  15       56.61       49.49      7.92 o 
   6   4  15       18.14        7.08      5.58 o 
   7   4  15        0.96       -4.44      4.35 o 
   8   4  15       24.06       52.04     13.79 o 
   9   4  15        3.05       10.60      6.22 o 
  10   4  15        2.75        6.26      5.81 o 
 -17   5  15        4.39       -2.98      7.44 o 
 -16   5  15       19.35       33.45      9.17 o 
 -15   5  15       10.44       17.49      8.01 o 
 -14   5  15        0.03       -1.05      4.16 o 
 -13   5  15       39.74       45.57      5.78 o 
 -12   5  15        0.06       -1.56      3.05 o 
 -11   5  15        4.97        9.35      3.74 o 
 -10   5  15        8.64        3.91      3.52 o 
  -9   5  15      105.87      127.26      8.02 o 
  -8   5  15      241.62      230.80      9.70 o 
  -7   5  15       44.87       43.97      4.37 o 
  -6   5  15      127.70      118.89      6.20 o 
  -5   5  15      177.03      180.33      8.18 o 
  -4   5  15       20.59       32.81      4.02 o 
  -3   5  15       16.72       17.08      3.32 o 
  -2   5  15        3.18        1.77      2.90 o 
  -1   5  15        0.56        2.44      5.38 o 
   0   5  15       19.09        9.68      4.84 o 
   1   5  15       67.48       76.60      8.53 o 
   2   5  15       61.29       73.16     13.27 o 
   3   5  15      103.13       88.21      9.67 o 
   4   5  15       82.77      100.00     10.38 o 
   5   5  15        1.66       -1.41      7.44 o 
   6   5  15       22.39       22.14      9.27 o 
   7   5  15       22.58       23.32      6.71 o 
   8   5  15       29.47       22.71      7.36 o 
   9   5  15        1.71        3.48      5.61 o 
 -16   6  15        5.43        4.53      7.70 o 
 -15   6  15        1.28       -3.06      5.44 o 
 -14   6  15        9.03        4.54      4.14 o 
 -13   6  15       10.08       10.29      4.22 o 
 -12   6  15       10.79        6.87      4.95 o 
 -11   6  15       13.84       16.80      4.36 o 
 -10   6  15       41.27       51.70      5.99 o 
  -9   6  15       28.22       42.05      5.51 o 
  -8   6  15       99.54       86.95      7.18 o 
  -7   6  15        0.02       -2.28      5.02 o 
  -6   6  15        0.04       -0.06      2.51 o 
  -5   6  15        1.66       -2.25      3.61 o 
  -4   6  15        1.54       -3.73      3.68 o 
  -3   6  15        0.01       -0.03      2.66 o 
  -2   6  15        2.98        6.28      3.20 o 
  -1   6  15      159.46      185.65      8.81 o 
   0   6  15       36.30       17.50      6.98 o 
   1   6  15       12.06       17.84      5.36 o 
   2   6  15       23.23       31.46      7.89 o 
   3   6  15       10.40       14.69      5.52 o 
   4   6  15       15.27        4.62      5.20 o 
   5   6  15       50.35       51.70      8.72 o 
   6   6  15        1.96        7.15      5.46 o 
   7   6  15        0.02        2.29      5.32 o 
   8   6  15        9.54       17.22      6.94 o 
 -15   7  15        5.77        8.86      4.95 o 
 -14   7  15        1.46        3.03      4.17 o 
 -13   7  15        4.24        8.10      4.37 o 
 -12   7  15        4.88        8.96      8.52 o 
 -11   7  15        1.34        1.07      3.58 o 
 -10   7  15        3.04        7.54      3.84 o 
  -9   7  15       23.29       32.89      5.23 o 
  -8   7  15       46.32       55.91      6.04 o 
  -7   7  15        0.18        1.61      3.47 o 
  -6   7  15        0.02        0.53      3.31 o 
  -5   7  15       27.26       27.60      4.06 o 
  -4   7  15       61.87       60.83      5.26 o 
  -3   7  15       86.29       80.86      6.49 o 
  -2   7  15       12.96       12.48      3.77 o 
  -1   7  15       54.89       65.50      6.10 o 
   0   7  15        0.19       -0.12      3.94 o 
   1   7  15       59.22       66.36     11.90 o 
   2   7  15       13.82       38.42      7.16 o 
   3   7  15       10.81       14.65      6.58 o 
   4   7  15        6.18        4.02      7.38 o 
   5   7  15       21.79       34.77     14.13 o 
   6   7  15        4.17        0.40      8.81 o 
   7   7  15        1.32        3.63      6.12 o 
   8   7  15       35.87       45.11      8.89 o 
 -14   8  15        1.51       14.05      6.04 o 
 -13   8  15       15.89        9.05      5.85 o 
 -12   8  15        1.52        0.93      4.33 o 
 -11   8  15        3.17       12.42      4.61 o 
 -10   8  15        0.00        2.34      3.89 o 
  -9   8  15        0.26       -0.61      3.58 o 
  -8   8  15        1.04        3.73      3.70 o 
  -7   8  15        2.91       -1.17      3.50 o 
  -6   8  15       11.33       16.76      4.43 o 
  -5   8  15        0.25       -4.61      3.64 o 
  -4   8  15        0.78        0.24      4.13 o 
  -3   8  15       13.09        7.37      4.11 o 
  -2   8  15       12.30       11.93      4.60 o 
  -1   8  15        0.01        0.32      3.66 o 
   0   8  15        0.68       -4.13      7.17 o 
   1   8  15      115.29      128.23     11.57 o 
   2   8  15        0.00       -2.10      4.05 o 
   3   8  15        0.10      -11.86     11.67 o 
   4   8  15        0.47       -1.14      5.00 o 
   5   8  15        2.88       -0.16      9.44 o 
   6   8  15        0.13       -5.21      5.42 o 
   7   8  15        0.58        5.76      6.56 o 
 -13   9  15        1.30        6.38      6.61 o 
 -12   9  15       18.33       22.36      8.19 o 
 -11   9  15       12.04        9.16      6.73 o 
 -10   9  15        1.63       -1.46      5.19 o 
  -9   9  15        8.54       -2.51      7.32 o 
  -8   9  15       14.50        8.84      5.94 o 
  -7   9  15        4.72        9.48      4.78 o 
  -6   9  15       52.23       53.98      7.23 o 
  -5   9  15        0.00       -6.95      4.78 o 
  -4   9  15       27.22       28.26      7.15 o 
  -3   9  15        1.26       -0.19      5.17 o 
  -2   9  15        7.87        5.58      4.27 o 
  -1   9  15       31.01       27.33      7.37 o 
   0   9  15        8.85        4.06      5.27 o 
   1   9  15       20.83       20.49      6.82 o 
   2   9  15        1.99       -3.20      7.21 o 
   3   9  15        2.23        5.54      6.06 o 
   4   9  15        7.07        8.91      6.43 o 
   5   9  15        0.16        2.12      5.86 o 
 -11  10  15        2.39       -2.31      6.78 o 
 -10  10  15        0.02       -7.69      5.47 o 
  -9  10  15        1.15       -6.02      5.36 o 
  -8  10  15        0.16        4.81      6.64 o 
  -7  10  15        0.28       -8.42      5.61 o 
  -6  10  15        0.11        2.10      5.80 o 
  -5  10  15        2.04       -7.35      5.49 o 
  -4  10  15        0.67       -1.07      5.71 o 
  -3  10  15       51.06       54.48      7.30 o 
  -2  10  15        0.41       -1.87      4.04 o 
  -1  10  15       10.53        1.81      4.31 o 
   0  10  15        0.42        0.35      4.28 o 
   1  10  15        0.64       -3.21      5.50 o 
   2  10  15        0.02        6.77      6.02 o 
   3  10  15        0.02       -3.21      7.27 o 
   4  10  15        5.08       16.74      6.93 o 
  -9  11  15        6.01       16.61      8.05 o 
  -8  11  15        2.33       -1.02      6.50 o 
  -7  11  15        0.00       -0.85      6.24 o 
  -6  11  15       13.28       26.49      8.74 o 
  -5  11  15       12.84        1.50      7.20 o 
  -4  11  15        1.38       -4.69      6.15 o 
  -3  11  15        0.02       -7.59      6.34 o 
  -2  11  15        2.52        5.87      5.13 o 
  -1  11  15        7.42        4.64      5.25 o 
   0  11  15        6.93       19.81      6.30 o 
   1  11  15        6.59        6.57      6.08 o 
 -18   0  16        0.97        6.06     11.78 o 
 -17   0  16       56.94       46.45     16.36 o 
 -16   0  16      152.29      227.11     27.80 o 
 -15   0  16       41.67       48.62     15.79 o 
 -14   0  16      182.11      201.36     24.83 o 
 -13   0  16        7.44       -2.63      9.04 o 
 -12   0  16        7.70       13.84      9.38 o 
 -11   0  16      133.49      137.52     19.91 o 
 -10   0  16      404.15      392.80     15.55 o 
  -9   0  16     1088.91     1107.70     41.93 o 
  -8   0  16      113.24      104.46     10.07 o 
  -7   0  16        1.72       -3.28      5.09 o 
  -6   0  16      108.96      154.13     17.05 o 
  -5   0  16      149.68      149.13     10.79 o 
  -4   0  16      219.93      236.26     13.12 o 
  -3   0  16       28.79       40.75      7.11 o 
  -2   0  16       24.74       11.09      4.92 o 
  -1   0  16       52.24       44.12      7.25 o 
   0   0  16      188.32      245.18     17.16 o 
   1   0  16       53.17       77.11     11.67 o 
   2   0  16      123.59      145.19     15.22 o 
   3   0  16      307.27      319.21     20.37 o 
   4   0  16       23.13       40.84     10.64 o 
   5   0  16       68.15       73.79     12.70 o 
   6   0  16        6.89       23.23      9.50 o 
   7   0  16       27.23       23.34      9.38 o 
   8   0  16        9.04        4.69      7.44 o 
   9   0  16       15.05       24.37      9.95 o 
 -18   1  16       19.03       12.77      9.72 o 
 -17   1  16       35.95       24.19     13.90 o 
 -16   1  16       19.17       13.45      8.21 o 
 -15   1  16       40.20       21.41      8.47 o 
 -14   1  16        0.41       -1.61      6.19 o 
 -13   1  16       33.42       45.08     10.40 o 
 -12   1  16      283.68      322.26     19.17 o 
 -11   1  16      236.18      249.06     17.47 o 
 -10   1  16       91.88       83.22      5.85 o 
  -9   1  16        7.60        3.28      3.02 o 
  -8   1  16      540.07      548.04     21.35 o 
  -7   1  16       26.71       35.89      4.67 o 
  -6   1  16      229.89      202.82      8.40 o 
  -5   1  16        1.48        1.81      2.97 o 
  -4   1  16       84.12       69.47      5.80 o 
  -3   1  16       38.52       44.23      4.92 o 
  -2   1  16       11.70       17.56      3.97 o 
  -1   1  16       99.06       87.48      6.57 o 
   0   1  16        0.22       -1.23      3.78 o 
   1   1  16        4.90        5.77      4.35 o 
   2   1  16       73.20       73.41      8.49 o 
   3   1  16       78.66       71.98      8.69 o 
   4   1  16        9.50       14.40      5.50 o 
   5   1  16      153.13      193.79     20.77 o 
   6   1  16        9.63       15.85      6.07 o 
   7   1  16        2.17       -3.06      4.71 o 
   8   1  16       15.96       10.28      5.88 o 
   9   1  16        0.61       -0.47      5.17 o 
 -17   2  16       19.88       15.62      9.06 o 
 -16   2  16        6.37        7.92      7.08 o 
 -15   2  16        6.66        7.68      7.11 o 
 -14   2  16        0.66       -1.67      7.21 o 
 -13   2  16        6.47       13.05      7.76 o 
 -12   2  16       38.99       40.56      5.99 o 
 -11   2  16        1.84        1.27      4.13 o 
 -10   2  16       64.27       62.47      7.14 o 
  -9   2  16      554.90      533.81     12.91 o 
  -8   2  16        1.29       -4.56      3.04 o 
  -7   2  16        6.98        7.76      3.42 o 
  -6   2  16       71.71       75.12      7.50 o 
  -5   2  16       25.96       23.00      4.11 o 
  -4   2  16       48.57       45.00      4.98 o 
  -3   2  16       38.97       41.56      4.84 o 
  -2   2  16       80.12       71.82      8.21 o 
  -1   2  16      109.79      108.93      7.15 o 
   0   2  16        0.60       -1.72      3.80 o 
   1   2  16       52.59       54.24      7.48 o 
   2   2  16        0.84        1.17      4.04 o 
   3   2  16       32.56       20.48      6.03 o 
   4   2  16       41.38       41.19      7.04 o 
   5   2  16       20.58       30.94      7.04 o 
   6   2  16        1.94       -3.44      4.49 o 
   7   2  16       34.50       38.64     12.18 o 
   8   2  16       12.88       18.89      6.66 o 
   9   2  16        1.81       -0.89      5.26 o 
 -17   3  16        5.02       14.58      7.89 o 
 -16   3  16        0.24       -1.16      6.70 o 
 -15   3  16        0.01        3.15     14.99 o 
 -14   3  16        3.43        8.63      6.58 o 
 -13   3  16       10.40       16.51      7.63 o 
 -12   3  16       85.48       81.08      7.95 o 
 -11   3  16        1.92        5.04      3.96 o 
 -10   3  16       53.59       89.54      8.17 o 
  -9   3  16       66.53       64.28      7.22 o 
  -8   3  16      425.41      424.48     11.56 o 
  -7   3  16      205.26      171.43      9.32 o 
  -6   3  16      290.41      236.90      9.22 o 
  -5   3  16       73.39       64.67      6.74 o 
  -4   3  16      129.79      121.35      7.21 o 
  -3   3  16      325.01      281.48     10.04 o 
  -2   3  16       37.02       29.96      4.58 o 
  -1   3  16        0.30       -1.88      3.24 o 
   0   3  16      209.73      228.11     23.97 o 
   1   3  16       17.00       20.48      5.42 o 
   2   3  16        6.79       -0.69      4.81 o 
   3   3  16        1.63       -5.62      3.75 o 
   4   3  16        8.25        9.56      4.89 o 
   5   3  16       25.95       17.05      6.03 o 
   6   3  16       20.54       38.74      8.58 o 
   7   3  16       12.39       15.07     11.50 o 
   8   3  16        8.11       17.70      6.79 o 
   9   3  16        8.06        4.34      6.02 o 
 -17   4  16        1.04       -0.68     15.85 o 
 -16   4  16        0.01        1.94      7.36 o 
 -15   4  16       16.62       26.91      9.32 o 
 -14   4  16        0.09       -6.09      6.24 o 
 -13   4  16       11.84       15.34      4.99 o 
 -12   4  16        3.84       -0.58      4.15 o 
 -11   4  16        6.87        1.28      4.15 o 
 -10   4  16       30.99       36.32      7.65 o 
  -9   4  16        4.73        0.75      3.92 o 
  -8   4  16       49.31       43.96      6.48 o 
  -7   4  16       17.86       15.14      3.88 o 
  -6   4  16       12.01       12.30      3.05 o 
  -5   4  16        0.03       -1.91      3.65 o 
  -4   4  16       30.68       29.51      4.00 o 
  -3   4  16       23.66       25.12      3.87 o 
  -2   4  16        8.41        7.12      3.50 o 
  -1   4  16      239.69      250.37     11.06 o 
   0   4  16      123.78      123.10     10.10 o 
   1   4  16       24.26       19.89      5.52 o 
   2   4  16        0.78       -4.85      3.24 o 
   3   4  16       85.16       77.89      9.42 o 
   4   4  16      137.60      145.82     11.87 o 
   5   4  16        6.67        5.85      5.08 o 
   6   4  16       13.46       14.52      8.12 o 
   7   4  16        2.13       -3.44      6.86 o 
   8   4  16        3.99        1.26      7.72 o 
 -16   5  16       28.00       24.29     11.16 o 
 -15   5  16        0.01       -8.48     10.24 o 
 -14   5  16        6.66       11.27      4.94 o 
 -13   5  16        4.54       13.98      5.75 o 
 -12   5  16       35.60       21.16      6.23 o 
 -11   5  16       30.36       26.60      9.10 o 
 -10   5  16       55.59       64.73      7.39 o 
  -9   5  16        4.06        5.88      3.72 o 
  -8   5  16        0.00       -1.45      3.32 o 
  -7   5  16        4.16        6.75      2.90 o 
  -6   5  16        0.13        2.30      2.58 o 
  -5   5  16       18.63       25.66      3.87 o 
  -4   5  16        0.84       -1.31      3.14 o 
  -3   5  16       66.37       74.61      5.87 o 
  -2   5  16        7.05       13.22      5.38 o 
  -1   5  16       40.42       51.26      6.15 o 
   0   5  16        5.11        9.25      4.85 o 
   1   5  16       63.26       56.61      7.91 o 
   2   5  16        5.88       11.03      5.00 o 
   3   5  16        4.57       11.88      5.01 o 
   4   5  16       48.00       43.61      7.86 o 
   5   5  16       65.50       53.65      8.47 o 
   6   5  16        1.66        0.14      5.36 o 
   7   5  16        0.02       -0.44      5.49 o 
   8   5  16       39.31       68.09     10.29 o 
 -16   6  16        6.86       22.57      9.95 o 
 -15   6  16        0.92        2.97      6.98 o 
 -14   6  16       11.37       19.71      5.75 o 
 -13   6  16        0.78        1.89      4.53 o 
 -12   6  16        2.51        5.31      4.53 o 
 -11   6  16        6.11        3.13      3.89 o 
 -10   6  16      130.00      142.04      8.87 o 
  -9   6  16       37.36       30.06      5.19 o 
  -8   6  16       27.33       30.52      5.15 o 
  -7   6  16        0.09       -4.35      2.90 o 
  -6   6  16        0.00        3.54      2.87 o 
  -5   6  16       10.89        8.92      3.40 o 
  -4   6  16      156.90      144.08      7.27 o 
  -3   6  16       16.56       18.74      3.84 o 
  -2   6  16       30.77       36.05      4.85 o 
  -1   6  16       11.83       15.63      5.63 o 
   0   6  16        0.19       -2.11      4.04 o 
   1   6  16        5.65        0.06      4.12 o 
   2   6  16        5.11       17.55      5.68 o 
   3   6  16       56.21       64.96      9.06 o 
   4   6  16       23.96       48.66      8.16 o 
   5   6  16        2.10       -2.42      5.01 o 
   6   6  16        0.93        7.00      5.81 o 
   7   6  16        5.15       14.63     11.90 o 
 -15   7  16       31.01       33.86      7.11 o 
 -14   7  16       19.71       33.15      6.83 o 
 -13   7  16       29.91       29.69      5.70 o 
 -12   7  16        7.45       12.20      4.62 o 
 -11   7  16       41.92       45.60      6.51 o 
 -10   7  16       58.42       69.02      8.02 o 
  -9   7  16        6.50        6.60      3.99 o 
  -8   7  16        0.70        2.55      3.62 o 
  -7   7  16        0.01       -0.84      3.47 o 
  -6   7  16        2.56        4.32      3.70 o 
  -5   7  16        1.93        2.37      3.22 o 
  -4   7  16       28.30       33.08      4.49 o 
  -3   7  16       12.84       11.20      4.50 o 
  -2   7  16        7.14        8.52      3.66 o 
  -1   7  16       27.70       22.34      5.39 o 
   0   7  16        6.69       -3.89      5.83 o 
   1   7  16        6.05       19.45      5.93 o 
   2   7  16        2.58        0.39      4.65 o 
   3   7  16       32.79       36.29      7.52 o 
   4   7  16       65.58       67.21      9.42 o 
   5   7  16        9.17        4.79      5.54 o 
   6   7  16        0.67       -0.73      5.37 o 
 -13   8  16        8.55       23.71      6.28 o 
 -12   8  16       50.11       61.32      7.30 o 
 -11   8  16       51.96       66.13      9.91 o 
 -10   8  16        1.68        2.61      4.12 o 
  -9   8  16       62.29       72.23      7.40 o 
  -8   8  16       47.89       63.51      6.79 o 
  -7   8  16        2.17        1.59      3.85 o 
  -6   8  16       18.60       28.25      5.13 o 
  -5   8  16       22.89       19.40      5.42 o 
  -4   8  16       11.20       11.96      4.55 o 
  -3   8  16       18.76        6.42      4.41 o 
  -2   8  16      117.49      117.86      9.21 o 
  -1   8  16        6.93       10.44      4.62 o 
   0   8  16       75.56       69.49      9.17 o 
   1   8  16       23.25       16.66      6.19 o 
   2   8  16       11.73       10.34      5.72 o 
   3   8  16       50.99       61.32      9.71 o 
   4   8  16        0.16        5.38      7.89 o 
   5   8  16        0.00        5.17      6.45 o 
 -12   9  16       73.25       86.75     14.36 o 
 -11   9  16       36.10       38.84     10.53 o 
 -10   9  16        3.18       -2.04      9.67 o 
  -9   9  16       16.98       10.85      6.99 o 
  -8   9  16        0.45        0.97      6.18 o 
  -7   9  16       15.64       13.09      5.75 o 
  -6   9  16        0.11        1.45      4.53 o 
  -5   9  16       26.00       37.44      8.72 o 
  -4   9  16        0.23        3.31      5.63 o 
  -3   9  16        3.24       10.32      4.61 o 
  -2   9  16        9.44       13.82      5.08 o 
  -1   9  16        4.62       11.42      5.05 o 
   0   9  16       13.41       23.82      5.89 o 
   1   9  16       29.02       28.14      6.97 o 
   2   9  16        8.95       17.33      6.49 o 
   3   9  16       12.75       15.02      6.75 o 
   4   9  16       12.59        1.07      7.72 o 
 -10  10  16        0.09        5.48      6.95 o 
  -9  10  16        0.77        1.43      6.22 o 
  -8  10  16        0.97       -0.45      6.54 o 
  -7  10  16        1.79        4.72      6.71 o 
  -6  10  16       18.28       20.17      7.61 o 
  -5  10  16        2.50        7.59      6.49 o 
  -4  10  16        2.52       -8.59      9.90 o 
  -3  10  16        1.51        1.58      6.76 o 
  -2  10  16        0.01        3.75      8.56 o 
  -1  10  16       15.16       14.79      5.72 o 
   0  10  16        0.70        4.97      7.38 o 
   1  10  16        6.34        2.07      7.95 o 
   2  10  16        0.58        3.27      6.48 o 
  -6  11  16        1.19       12.50      8.52 o 
  -5  11  16        0.00        2.69      8.87 o 
  -4  11  16       32.80       49.17     10.73 o 
  -3  11  16        0.14       -1.86      6.68 o 
  -2  11  16        0.83        0.89      7.04 o 
 -17   1  17        1.59        1.82      7.88 o 
 -16   1  17       15.39       10.00      7.92 o 
 -15   1  17        5.77        0.80     11.56 o 
 -14   1  17        0.40       -1.47      6.63 o 
 -13   1  17        3.60       -0.51      6.39 o 
 -12   1  17        1.39        7.32      6.71 o 
 -11   1  17        1.57        3.23      3.71 o 
 -10   1  17        7.19       -1.14      3.42 o 
  -9   1  17        6.68       11.71      3.62 o 
  -8   1  17        2.75        2.34      3.20 o 
  -7   1  17        2.67        1.54      3.05 o 
  -6   1  17       25.87       25.68      4.22 o 
  -5   1  17       39.53       37.25      4.76 o 
  -4   1  17        6.64        6.69      3.25 o 
  -3   1  17       25.01       34.92      4.70 o 
  -2   1  17        2.13        3.09      3.13 o 
  -1   1  17       40.26       38.16      5.44 o 
   0   1  17        6.86        7.29      4.98 o 
   1   1  17        5.87        8.92      6.18 o 
   2   1  17       56.60       51.24      7.60 o 
   3   1  17       29.25       30.15      6.84 o 
   4   1  17        6.82        1.95      5.03 o 
   5   1  17        1.06        2.78      4.72 o 
   6   1  17       10.78        5.47      7.78 o 
   7   1  17        0.19       -3.89      5.18 o 
   8   1  17        7.92        0.17      7.61 o 
 -17   2  17        4.12        4.34      7.85 o 
 -16   2  17        3.51       -0.45      7.08 o 
 -15   2  17        3.14       10.58      7.60 o 
 -14   2  17       17.35       26.08      8.83 o 
 -13   2  17       10.00        2.87      7.27 o 
 -12   2  17       10.01        9.76      6.98 o 
 -11   2  17        0.11       -0.74      3.99 o 
 -10   2  17       18.52       21.37      5.29 o 
  -9   2  17       20.12       18.53      4.76 o 
  -8   2  17      110.50      119.46      7.09 o 
  -7   2  17      373.77      393.55     13.77 o 
  -6   2  17       40.02       44.05      5.12 o 
  -5   2  17       28.75       21.46      5.51 o 
  -4   2  17       13.08        5.54      3.38 o 
  -3   2  17       52.36       50.61      5.46 o 
  -2   2  17        7.11        3.42      3.20 o 
  -1   2  17      137.44       99.60      8.16 o 
   0   2  17      146.62      129.23     15.22 o 
   1   2  17       56.03       53.36      7.56 o 
   2   2  17       94.59       91.49      9.67 o 
   3   2  17        0.01        3.34      6.86 o 
   4   2  17       14.56       24.37      6.55 o 
   5   2  17        0.12        4.94      5.38 o 
   6   2  17        0.71        6.25      5.49 o 
   7   2  17       37.06       63.41     13.27 o 
   8   2  17        0.01        1.56      5.52 o 
 -17   3  17        7.68       -6.60     13.04 o 
 -16   3  17       15.05       13.76      8.11 o 
 -15   3  17        0.30       -0.41      7.27 o 
 -14   3  17       16.62       18.96      8.37 o 
 -13   3  17      125.74      158.50     15.93 o 
 -12   3  17        0.42        8.90      4.89 o 
 -11   3  17       17.42       29.50      6.11 o 
 -10   3  17      231.06      280.48     19.46 o 
  -9   3  17       79.85       87.48      8.51 o 
  -8   3  17        1.39        7.85      3.27 o 
  -7   3  17       53.74       64.33      6.27 o 
  -6   3  17        0.68       -3.70      2.87 o 
  -5   3  17       48.94       51.58      5.39 o 
  -4   3  17       70.71       59.34      6.47 o 
  -3   3  17       70.94       76.61      6.44 o 
  -2   3  17       29.67       37.33      4.98 o 
  -1   3  17      159.43      131.78      8.98 o 
   0   3  17       45.81       35.32      6.84 o 
   1   3  17       33.49       35.27      6.67 o 
   2   3  17       55.47       65.76      8.64 o 
   3   3  17       19.95       26.60      7.15 o 
   4   3  17       22.87       41.73      7.80 o 
   5   3  17       21.74       31.66      6.94 o 
   6   3  17        0.15        1.98      5.00 o 
   7   3  17        1.07       -3.43      7.49 o 
   8   3  17        0.65       -5.35      5.42 o 
 -16   4  17       16.37       12.06      8.45 o 
 -15   4  17        3.29       10.33      7.85 o 
 -14   4  17       13.14       35.34      9.40 o 
 -13   4  17        0.92        1.56      4.18 o 
 -12   4  17       10.99       19.35      6.23 o 
 -11   4  17        6.47        7.39      6.41 o 
 -10   4  17        2.15        5.31      4.71 o 
  -9   4  17       25.25        7.64      6.72 o 
  -8   4  17      366.37      345.05     19.41 o 
  -7   4  17        3.21       -5.91      4.45 o 
  -6   4  17       15.93       10.56      3.57 o 
  -5   4  17       22.77       37.97      4.85 o 
  -4   4  17       22.33       21.04      4.14 o 
  -3   4  17        0.59        3.13      3.09 o 
  -2   4  17       12.49       22.87      4.80 o 
  -1   4  17       37.37       37.88      5.76 o 
   0   4  17        0.00        0.32      3.71 o 
   1   4  17       31.94       30.06      6.40 o 
   2   4  17       50.16       49.38      7.89 o 
   3   4  17        1.04        1.96      4.43 o 
   4   4  17        9.47       12.13      5.58 o 
   5   4  17        8.84       14.62      5.85 o 
   6   4  17       78.35      112.79     12.05 o 
   7   4  17       35.68       43.66      8.86 o 
 -16   5  17        0.30       -7.67      7.00 o 
 -15   5  17        0.38        7.81      7.48 o 
 -14   5  17       12.44       16.50      7.95 o 
 -13   5  17        1.44        6.96      4.69 o 
 -12   5  17        0.56        3.72      4.71 o 
 -11   5  17        0.10        2.46      4.38 o 
 -10   5  17        6.08        4.20      4.58 o 
  -9   5  17      126.61      134.70     10.20 o 
  -8   5  17        5.96        5.75      4.52 o 
  -7   5  17       18.71       13.01      4.93 o 
  -6   5  17       19.45       22.25      4.11 o 
  -5   5  17        0.00       -2.49      3.34 o 
  -4   5  17        0.29       -1.43      2.79 o 
  -3   5  17        1.55        0.95      3.28 o 
  -2   5  17       62.64       55.33      6.46 o 
  -1   5  17        0.06        1.84      3.30 o 
   0   5  17       27.13       22.03      5.62 o 
   1   5  17        6.39       14.85      5.54 o 
   2   5  17       23.00       25.89     11.84 o 
   3   5  17        3.68        2.66      4.92 o 
   4   5  17       16.70       14.02      9.32 o 
   5   5  17        0.11       -3.93      5.21 o 
   6   5  17        0.32        7.34      5.88 o 
   7   5  17       13.20        7.24      6.61 o 
 -15   6  17        4.85        3.68      7.48 o 
 -14   6  17        0.00        8.73      5.43 o 
 -13   6  17       19.91       24.98      6.60 o 
 -12   6  17       10.58       12.39      5.22 o 
 -11   6  17        7.68       13.02      5.23 o 
 -10   6  17        2.73       -4.17      4.01 o 
  -9   6  17        9.11       19.45      5.63 o 
  -8   6  17       34.40       42.24      6.59 o 
  -7   6  17        0.04       -0.04      3.42 o 
  -6   6  17        2.83        9.96      4.42 o 
  -5   6  17       18.77       23.83      5.17 o 
  -4   6  17       32.76       33.32      4.47 o 
  -3   6  17        2.65        1.20      5.81 o 
  -2   6  17        0.96        0.82      3.63 o 
  -1   6  17       22.59       22.83      6.25 o 
   0   6  17        0.06        0.27      5.95 o 
   1   6  17        2.95       14.77      5.50 o 
   2   6  17        0.05       -1.83      8.12 o 
   3   6  17       18.54       11.80      5.90 o 
   4   6  17       14.99        8.92     10.58 o 
   5   6  17        9.97        8.42      5.89 o 
   6   6  17        5.73        8.48      6.43 o 
 -14   7  17        1.60       -2.42      5.33 o 
 -13   7  17       18.98       30.19      6.78 o 
 -12   7  17        6.45        8.17      5.67 o 
 -11   7  17       11.88       17.86      9.49 o 
 -10   7  17       33.63       31.06      5.55 o 
  -9   7  17        3.19       12.65      4.72 o 
  -8   7  17       17.93       23.78      5.01 o 
  -7   7  17       69.68       71.46      7.23 o 
  -6   7  17        0.08        0.66      3.90 o 
  -5   7  17       64.96       71.93      5.94 o 
  -4   7  17        7.59        3.16      4.47 o 
  -3   7  17       15.42       15.75      4.62 o 
  -2   7  17       11.30       21.03      4.69 o 
  -1   7  17       77.41       66.93     12.13 o 
   0   7  17       21.64       13.35      5.70 o 
   1   7  17       10.02       13.44      5.96 o 
   2   7  17        8.45       26.87      6.95 o 
   3   7  17        6.15        7.90      5.62 o 
   4   7  17        3.70       14.48      6.05 o 
   5   7  17       11.91       11.04      8.92 o 
 -12   8  17        4.37        8.32      6.52 o 
 -11   8  17       24.42       22.83      5.48 o 
 -10   8  17       11.45       11.06      4.95 o 
  -9   8  17        4.01       10.20      4.57 o 
  -8   8  17        8.86        8.89      4.61 o 
  -7   8  17       16.21       18.56      4.92 o 
  -6   8  17        1.02       -0.73      4.36 o 
  -5   8  17        0.37       -2.37      4.88 o 
  -4   8  17       22.43       13.57      4.82 o 
  -3   8  17        2.29       10.38      4.83 o 
  -2   8  17       16.43       21.51      5.50 o 
  -1   8  17       23.97       29.73      6.04 o 
   0   8  17        7.20        5.80      8.52 o 
   1   8  17        2.24        0.86      5.10 o 
   2   8  17        8.23       10.59      6.12 o 
   3   8  17       80.74       82.77     10.80 o 
   4   8  17       31.41       42.72     14.87 o 
 -11   9  17        2.05        3.44      6.78 o 
 -10   9  17       17.60       17.07      8.06 o 
  -9   9  17        0.66       -5.14      6.29 o 
  -8   9  17        2.01        2.00      5.91 o 
  -7   9  17        2.06       -3.75      5.95 o 
  -6   9  17        3.34        3.54      5.88 o 
  -5   9  17       31.91       45.55      9.07 o 
  -4   9  17        0.03      -10.41     13.21 o 
  -3   9  17        0.62       -3.68      5.71 o 
  -2   9  17        1.70       -1.23      6.59 o 
  -1   9  17       19.62       22.47      6.36 o 
   0   9  17        0.26        0.65      5.61 o 
   1   9  17        1.29       -4.90      7.61 o 
   2   9  17       88.46      115.52     12.89 o 
  -8  10  17        1.33        9.86      7.19 o 
  -7  10  17        8.88        9.12      7.33 o 
  -6  10  17        0.94       -3.44      6.51 o 
  -5  10  17        1.36        3.96      9.72 o 
  -4  10  17        3.14       -6.31     12.93 o 
  -3  10  17       11.61       16.84      8.45 o 
  -2  10  17        2.95        2.56      5.76 o 
  -1  10  17        1.33        8.09      6.55 o 
 -16   0  18        0.28       -0.69     11.21 o 
 -15   0  18        1.67        0.46     10.64 o 
 -14   0  18        0.96        4.35     11.56 o 
 -13   0  18        9.73       -3.43      9.27 o 
 -12   0  18       16.67        3.55      9.61 o 
 -11   0  18        0.65       -1.72      8.47 o 
 -10   0  18       49.26       47.37      7.43 o 
  -9   0  18      365.46      357.81     40.44 o 
  -8   0  18       14.21        7.98      5.07 o 
  -7   0  18       58.21       64.26      8.56 o 
  -6   0  18       76.63       89.32      9.43 o 
  -5   0  18       30.64       20.97      6.26 o 
  -4   0  18        7.07        9.11      4.85 o 
  -3   0  18       26.47       35.47      7.00 o 
  -2   0  18        4.21       -4.04      3.91 o 
  -1   0  18        8.77        1.26      5.95 o 
   0   0  18        4.20        3.43      6.18 o 
   1   0  18       12.35        4.69      6.52 o 
   2   0  18        6.95        7.44      6.64 o 
   3   0  18       38.01       41.87     10.98 o 
   4   0  18        3.97       -1.72      6.75 o 
   5   0  18       99.85      139.47     17.73 o 
   6   0  18        9.14        5.26      8.12 o 
   7   0  18       80.53       67.16     15.10 o 
 -16   1  18        3.71       12.62      8.76 o 
 -15   1  18       14.35       -1.86     14.93 o 
 -14   1  18        3.34        0.03      6.83 o 
 -13   1  18        2.20        6.11      7.17 o 
 -12   1  18        0.19       -4.40      6.10 o 
 -11   1  18       38.01       37.15      6.16 o 
 -10   1  18       92.48       91.80     11.10 o 
  -9   1  18      142.09      126.89      7.44 o 
  -8   1  18       92.11       96.01      6.76 o 
  -7   1  18       35.26       30.58      6.30 o 
  -6   1  18      103.53       98.95      6.98 o 
  -5   1  18       59.34       54.14      5.60 o 
  -4   1  18       15.66       11.97      5.33 o 
  -3   1  18       27.07       31.25      4.91 o 
  -2   1  18      141.23      131.71      8.50 o 
  -1   1  18        0.96       -5.03      3.36 o 
   0   1  18      130.39      121.45     12.59 o 
   1   1  18      160.59      178.45     12.29 o 
   2   1  18       29.88       28.31      6.55 o 
   3   1  18        0.03        3.46      4.97 o 
   4   1  18        5.87       14.88      9.95 o 
   5   1  18       44.97       68.29      9.82 o 
   6   1  18       19.56       26.14      7.44 o 
   7   1  18        0.36       -0.62     13.04 o 
 -16   2  18       21.48       34.34     10.30 o 
 -15   2  18       14.08        1.14     10.01 o 
 -14   2  18      115.67      120.13     15.27 o 
 -13   2  18       12.04       11.10      7.87 o 
 -12   2  18        1.58       -7.04      5.57 o 
 -11   2  18       31.14       36.73      6.31 o 
 -10   2  18        6.55       11.23      6.10 o 
  -9   2  18       92.39       88.38      8.46 o 
  -8   2  18       37.02       37.57      4.88 o 
  -7   2  18        8.80       11.21      3.59 o 
  -6   2  18        3.09        2.88      3.63 o 
  -5   2  18        3.40        2.26      3.27 o 
  -4   2  18       22.22       31.57      4.80 o 
  -3   2  18       15.54       13.40      3.93 o 
  -2   2  18       30.96       32.28      4.99 o 
  -1   2  18        1.01       -0.72      3.93 o 
   0   2  18        0.00       -2.18      5.55 o 
   1   2  18       71.85       71.61      8.98 o 
   2   2  18       33.90       32.84      6.98 o 
   3   2  18       41.37       53.78     13.04 o 
   4   2  18       34.47       47.49     18.36 o 
   5   2  18       11.78       19.74      7.04 o 
   6   2  18       13.14       10.70      6.22 o 
   7   2  18        2.62        4.23      6.02 o 
 -16   3  18       12.36        5.13      8.19 o 
 -15   3  18        1.79        7.77      7.97 o 
 -14   3  18       11.24       17.52     10.01 o 
 -13   3  18        4.65       -7.27      5.79 o 
 -12   3  18        7.71       16.55      5.39 o 
 -11   3  18        6.10        0.46      4.44 o 
 -10   3  18        0.00       10.03      5.86 o 
  -9   3  18       29.54       31.77      6.28 o 
  -8   3  18      100.45       95.42      8.19 o 
  -7   3  18       86.88       89.28      6.79 o 
  -6   3  18        2.04        2.18      3.08 o 
  -5   3  18        5.37        1.04      4.11 o 
  -4   3  18        1.36       -1.85      2.78 o 
  -3   3  18        1.78        2.18      3.46 o 
  -2   3  18       63.67       61.85      6.91 o 
  -1   3  18       85.93       94.24      9.38 o 
   0   3  18        1.27       -0.84      4.36 o 
   1   3  18        6.19        7.66      5.07 o 
   2   3  18        0.32        5.06      4.69 o 
   3   3  18       14.00        8.70      5.24 o 
   4   3  18        0.11        4.52      5.58 o 
   5   3  18       94.51      101.26     11.34 o 
   6   3  18        4.77        5.73      5.89 o 
 -15   4  18        0.03       -6.94     10.70 o 
 -14   4  18        8.07        1.97      7.72 o 
 -13   4  18        0.00       -2.16     11.90 o 
 -12   4  18        1.24        7.30      4.69 o 
 -11   4  18        0.47        0.82      4.30 o 
 -10   4  18        2.74        1.01      6.04 o 
  -9   4  18       74.83       80.05      8.42 o 
  -8   4  18        7.09       -1.50      5.80 o 
  -7   4  18        5.51        3.16      3.19 o 
  -6   4  18        2.89        4.22      3.93 o 
  -5   4  18       65.72       63.92      6.18 o 
  -4   4  18        3.64       -0.08      2.97 o 
  -3   4  18        2.64       -0.50      3.05 o 
  -2   4  18        4.69        5.18      3.83 o 
  -1   4  18       65.14       67.03     17.33 o 
   0   4  18       19.57       12.78      5.22 o 
   1   4  18        9.98        4.41     10.30 o 
   2   4  18        1.40        3.03      5.15 o 
   3   4  18        6.11       -2.96      8.87 o 
   4   4  18       23.34       41.90      8.29 o 
   5   4  18        0.76       10.11      5.79 o 
   6   4  18        2.53        3.30      7.89 o 
 -15   5  18        0.52       -0.77      7.65 o 
 -14   5  18        0.05        0.82     12.24 o 
 -13   5  18        0.18       -2.22      6.87 o 
 -12   5  18       15.63       19.88      5.95 o 
 -11   5  18       15.77       18.13      6.27 o 
 -10   5  18        7.18        2.04      4.67 o 
  -9   5  18       10.19       13.38      5.10 o 
  -8   5  18       24.72       33.50      6.31 o 
  -7   5  18        7.46        5.88      4.40 o 
  -6   5  18       37.51       28.13      4.72 o 
  -5   5  18        8.15       10.13      5.15 o 
  -4   5  18       20.50       17.86      6.52 o 
  -3   5  18       10.72        2.74      3.72 o 
  -2   5  18        0.30       -1.24      5.28 o 
  -1   5  18        1.41        2.36      4.52 o 
   0   5  18        1.35       -5.97      4.40 o 
   1   5  18        1.54        4.45      4.92 o 
   2   5  18        7.41       11.67      5.76 o 
   3   5  18       15.28       18.10     11.67 o 
   4   5  18        1.62        2.52      5.78 o 
   5   5  18        0.07      -11.84      7.89 o 
 -14   6  18        0.68       -2.39      6.96 o 
 -13   6  18        5.28        9.80      6.81 o 
 -12   6  18        0.30       -0.37      4.64 o 
 -11   6  18        0.07        1.12      5.15 o 
 -10   6  18       28.17       38.45      7.04 o 
  -9   6  18        0.01        4.60      4.63 o 
  -8   6  18       10.34       11.85      5.49 o 
  -7   6  18        1.50        2.46      4.64 o 
  -6   6  18        0.34       -1.67      4.54 o 
  -5   6  18        6.42        5.98      3.60 o 
  -4   6  18       20.56       20.89      4.52 o 
  -3   6  18        2.42        2.24      4.79 o 
  -2   6  18       27.10       28.54      5.44 o 
  -1   6  18        6.76       -2.46      4.32 o 
   0   6  18       36.64       37.37      7.05 o 
   1   6  18       18.11        7.64      5.72 o 
   2   6  18       31.00       31.58      7.63 o 
   3   6  18       14.95        5.63      5.70 o 
   4   6  18        9.34        5.05      5.80 o 
 -13   7  18        6.82        7.54      5.87 o 
 -12   7  18       49.48       54.63      8.44 o 
 -11   7  18       11.90       12.65      5.89 o 
 -10   7  18        8.36       18.56      6.04 o 
  -9   7  18      139.21      186.35     12.41 o 
  -8   7  18       17.88       24.90      6.36 o 
  -7   7  18        9.67       12.76      5.33 o 
  -6   7  18       10.56        8.39      5.01 o 
  -5   7  18        6.02       12.78      6.82 o 
  -4   7  18        8.61       17.85      4.46 o 
  -3   7  18       73.34       79.05      7.20 o 
  -2   7  18        4.50        4.19      5.06 o 
  -1   7  18        7.98        8.09      5.37 o 
   0   7  18       15.62       17.41      6.19 o 
   1   7  18       10.45       19.83      6.51 o 
   2   7  18        1.99        6.45     15.22 o 
   3   7  18        0.71        0.28      5.74 o 
 -11   8  18       28.34       19.96     11.12 o 
 -10   8  18        0.56        7.25      5.70 o 
  -9   8  18        5.54        9.46      5.52 o 
  -8   8  18       45.39       61.30      8.37 o 
  -7   8  18       21.34       17.80      6.15 o 
  -6   8  18        0.27        3.40      5.07 o 
  -5   8  18        6.56       19.94      7.37 o 
  -4   8  18        4.67        3.70      6.09 o 
  -3   8  18        1.72       -6.07      4.99 o 
  -2   8  18       39.04       37.77      6.89 o 
  -1   8  18       71.92       79.65     10.52 o 
   0   8  18       41.75       50.38      8.77 o 
   1   8  18        0.48       -0.08      5.96 o 
   2   8  18       26.92       36.99      8.50 o 
  -9   9  18        1.61       13.19      7.44 o 
  -8   9  18        5.16       14.28      7.31 o 
  -7   9  18        5.84       -2.62      6.29 o 
  -6   9  18        0.01        1.84      8.92 o 
  -5   9  18        0.04       -6.42      6.75 o 
  -4   9  18       26.44       23.12      8.66 o 
  -3   9  18       26.66       27.52      6.81 o 
  -2   9  18       26.41       36.46      6.99 o 
  -1   9  18        1.20       -3.21      5.18 o 
   0   9  18        3.08        8.61      6.77 o 
 -15   1  19        0.72       -9.89      7.42 o 
 -14   1  19        4.75       12.13      8.41 o 
 -13   1  19        5.91       -4.11      6.25 o 
 -12   1  19        2.41       -2.48      6.70 o 
 -11   1  19       14.16       20.46     16.48 o 
 -10   1  19       34.85       37.76      6.34 o 
  -9   1  19        0.17        2.31      3.33 o 
  -8   1  19        0.33       -4.32      3.55 o 
  -7   1  19        0.48       -1.02      2.91 o 
  -6   1  19       21.11       23.53      4.53 o 
  -5   1  19        2.84        3.00      3.17 o 
  -4   1  19        0.20       -0.73      3.05 o 
  -3   1  19        7.84       -0.98      3.45 o 
  -2   1  19        0.61        6.67      3.52 o 
  -1   1  19       27.71       33.57      6.59 o 
   0   1  19       17.85       17.15      5.82 o 
   1   1  19       19.11       25.99      7.72 o 
   2   1  19        3.82        6.70      4.98 o 
   3   1  19        0.37        4.93      5.58 o 
   4   1  19       18.79       20.75      7.40 o 
   5   1  19        0.96        5.81      6.11 o 
   6   1  19        1.58       -1.64      6.30 o 
 -15   2  19        2.32       12.07     12.70 o 
 -14   2  19       12.27        5.50      8.03 o 
 -13   2  19        3.89        0.76      7.13 o 
 -12   2  19       17.67       10.92      7.48 o 
 -11   2  19        8.80        9.03      5.04 o 
 -10   2  19        5.40        2.67      4.41 o 
  -9   2  19       73.36       77.21     11.30 o 
  -8   2  19        6.73        4.43      3.45 o 
  -7   2  19        3.55        2.21      3.27 o 
  -6   2  19       37.64       44.21      9.61 o 
  -5   2  19        4.87        0.86      3.37 o 
  -4   2  19       26.05       34.44      5.13 o 
  -3   2  19        1.01       -2.53      2.97 o 
  -2   2  19        2.15       10.99      4.40 o 
  -1   2  19        3.05        3.01      4.43 o 
   0   2  19       12.64       13.52      6.92 o 
   1   2  19       11.44       17.08      5.86 o 
   2   2  19        0.29        2.47      7.67 o 
   3   2  19        2.28        3.28      5.49 o 
   4   2  19       18.55       16.71     13.04 o 
   5   2  19       46.35       57.16      9.74 o 
 -15   3  19        2.18       -8.47      7.44 o 
 -14   3  19        0.07        7.29      7.81 o 
 -13   3  19       12.84       21.46      8.91 o 
 -12   3  19       27.18       14.94     10.98 o 
 -11   3  19       14.99        6.13      7.34 o 
 -10   3  19       24.30       28.91     11.04 o 
  -9   3  19       35.46       37.21      6.68 o 
  -8   3  19        7.99       12.73      5.22 o 
  -7   3  19        6.30        1.19      3.36 o 
  -6   3  19        0.87        6.72      3.38 o 
  -5   3  19       32.25       44.51      5.54 o 
  -4   3  19        3.29        2.86      4.03 o 
  -3   3  19        6.19       10.19      4.62 o 
  -2   3  19       75.80       68.95      8.08 o 
  -1   3  19       28.69       33.00      6.80 o 
   0   3  19        0.94        5.27      4.75 o 
   1   3  19       27.92       15.50     10.98 o 
   2   3  19        4.58       -7.92      7.27 o 
   3   3  19        3.13        6.06      5.44 o 
   4   3  19        5.80        6.62      6.02 o 
   5   3  19        0.56        0.72      5.77 o 
 -14   4  19       23.00       28.59      9.94 o 
 -13   4  19       26.82       37.27      9.83 o 
 -12   4  19        0.73       -1.33      4.93 o 
 -11   4  19        3.84        3.54      4.77 o 
 -10   4  19        2.91        6.16      5.08 o 
  -9   4  19       32.91       33.43      6.63 o 
  -8   4  19       33.99       31.95      8.55 o 
  -7   4  19        1.47       -0.57      3.00 o 
  -6   4  19        0.31        0.67      3.06 o 
  -5   4  19        1.07       -0.39      4.72 o 
  -4   4  19        4.90        2.83      3.43 o 
  -3   4  19        0.72       -1.61      2.95 o 
  -2   4  19       42.53       38.35      6.32 o 
  -1   4  19       28.32       27.66      6.58 o 
   0   4  19        0.02       -3.92      4.27 o 
   1   4  19        2.07        7.52      5.07 o 
   2   4  19        1.56        2.73      4.87 o 
   3   4  19       13.91       17.96     13.27 o 
   4   4  19        0.93        3.32      8.41 o 
   5   4  19       16.19       23.93      7.96 o 
 -14   5  19        4.65        2.93      8.40 o 
 -13   5  19        0.95       -0.05      7.67 o 
 -12   5  19        0.01       -2.67      4.63 o 
 -11   5  19        4.21        4.66      4.81 o 
 -10   5  19       47.09       62.74      8.43 o 
  -9   5  19        0.02       -6.40      4.43 o 
  -8   5  19        0.48        0.05      4.65 o 
  -7   5  19        6.16       -1.82      4.41 o 
  -6   5  19        2.04        4.70      7.85 o 
  -5   5  19       11.12       14.05      4.12 o 
  -4   5  19        0.43       -1.28      4.92 o 
  -3   5  19        4.35        3.69      4.52 o 
  -2   5  19        4.02       15.86      4.58 o 
  -1   5  19       10.91       12.42      5.45 o 
   0   5  19        4.16        9.32      5.50 o 
   1   5  19        0.22       -1.85      6.64 o 
   2   5  19        0.89        5.20      5.50 o 
   3   5  19       10.90        7.04      6.86 o 
   4   5  19        4.84        0.87      6.26 o 
 -13   6  19        6.85       17.62      6.47 o 
 -12   6  19       11.11        5.22      5.43 o 
 -11   6  19        1.52        5.10      5.31 o 
 -10   6  19        2.24       11.49      6.83 o 
  -9   6  19       13.06        5.92      5.67 o 
  -8   6  19        5.01        6.87      6.79 o 
  -7   6  19        3.11        1.97      4.77 o 
  -6   6  19       10.68       11.30      5.50 o 
  -5   6  19        7.32       -0.11      6.04 o 
  -4   6  19        8.48        6.18      6.07 o 
  -3   6  19        4.73        3.35      3.91 o 
  -2   6  19       50.70       43.65      6.78 o 
  -1   6  19       14.41       12.34      7.15 o 
   0   6  19       19.47       27.16      7.29 o 
   1   6  19       22.79       22.44      7.02 o 
   2   6  19       35.03       50.53     10.70 o 
   3   6  19        3.24        1.59      6.41 o 
 -11   7  19        5.64        6.63      5.78 o 
 -10   7  19        9.52       11.04      7.16 o 
  -9   7  19       69.29       83.51      9.57 o 
  -8   7  19        4.24        2.86      5.85 o 
  -7   7  19        8.49        6.97      5.32 o 
  -6   7  19        2.84        2.34      5.06 o 
  -5   7  19        6.89       13.79      5.85 o 
  -4   7  19        0.06        4.65      4.16 o 
  -3   7  19        1.76        2.00      4.04 o 
  -2   7  19       42.94       42.87      9.95 o 
  -1   7  19        1.68        9.18      5.66 o 
   0   7  19        5.21       -5.41      5.21 o 
   1   7  19       64.51       85.94     12.47 o 
  -9   8  19        3.61        5.37      6.84 o 
  -8   8  19        5.79       11.84     10.70 o 
  -7   8  19        5.20        4.54      6.23 o 
  -6   8  19       29.02       32.05      8.47 o 
  -5   8  19       13.29        1.26      8.01 o 
  -4   8  19        0.84        3.09      9.38 o 
  -3   8  19        0.44        0.10      5.72 o 
  -2   8  19        0.07       -1.50      5.40 o 
  -1   8  19        0.88        3.05     11.50 o 
 -14   0  20        6.45       10.53     13.04 o 
 -13   0  20       10.61        2.06     11.21 o 
 -12   0  20       42.72       71.05     17.85 o 
 -11   0  20       13.84       15.45     11.56 o 
 -10   0  20       58.90       40.50     13.39 o 
  -9   0  20        0.52       -0.92      4.68 o 
  -8   0  20       21.71       24.09      6.49 o 
  -7   0  20       10.43        2.22      5.25 o 
  -6   0  20        9.81       18.21      5.82 o 
  -5   0  20       26.82       32.21      7.36 o 
  -4   0  20       36.88       44.26      8.19 o 
  -3   0  20       29.27       22.56      6.95 o 
  -2   0  20        5.49        6.52      6.98 o 
  -1   0  20        3.50        5.83      6.64 o 
   0   0  20       10.00       11.10      8.01 o 
   1   0  20        7.77       10.41      8.01 o 
   2   0  20        0.46        2.97      7.55 o 
   3   0  20        0.47        2.17      7.21 o 
   4   0  20      108.15      152.39     20.02 o 
 -14   1  20        0.29       -7.21      7.08 o 
 -13   1  20       23.79       25.55      9.85 o 
 -12   1  20       18.19       23.10      9.52 o 
 -11   1  20        7.29       14.97     14.02 o 
 -10   1  20        0.13       -0.75      4.29 o 
  -9   1  20       70.18       70.50      6.62 o 
  -8   1  20        0.67        0.85      4.56 o 
  -7   1  20        0.22       -2.39      5.96 o 
  -6   1  20        5.89       13.03      4.20 o 
  -5   1  20        0.94        3.84      3.30 o 
  -4   1  20       16.11       27.21      4.80 o 
  -3   1  20        6.12       -1.43      3.39 o 
  -2   1  20       78.47       78.62      7.96 o 
  -1   1  20        4.38        4.52      9.04 o 
   0   1  20       22.87       16.39      5.90 o 
   1   1  20        6.39        7.39      5.66 o 
   2   1  20        4.92        2.21      9.72 o 
   3   1  20        3.63        7.08      6.22 o 
   4   1  20       19.42       30.37      8.40 o 
 -14   2  20        0.17       -8.66      6.60 o 
 -13   2  20       21.45       17.95      8.81 o 
 -12   2  20        0.07        3.80      8.58 o 
 -11   2  20        5.05        1.10      4.63 o 
 -10   2  20      155.92      165.83     11.70 o 
  -9   2  20        8.81        4.88      4.77 o 
  -8   2  20        0.27        1.61      3.39 o 
  -7   2  20       14.84       19.26      4.60 o 
  -6   2  20        9.02        3.06      3.75 o 
  -5   2  20        0.91        2.50      3.33 o 
  -4   2  20        0.16        0.66      3.45 o 
  -3   2  20       30.13       23.95      4.71 o 
  -2   2  20        1.54        5.79      4.06 o 
  -1   2  20       99.26       99.35     10.48 o 
   0   2  20       46.11       49.00      8.00 o 
   1   2  20        0.31        4.36      5.24 o 
   2   2  20       47.39       41.32      8.00 o 
   3   2  20       36.20       45.69      8.98 o 
   4   2  20      122.82      154.62     29.12 o 
 -14   3  20        0.07        2.33     10.47 o 
 -13   3  20        3.77       -1.06      7.67 o 
 -12   3  20        5.87        7.55      5.17 o 
 -11   3  20       32.75       29.84      6.36 o 
 -10   3  20       96.27      110.27     10.14 o 
  -9   3  20       35.15       32.83      6.83 o 
  -8   3  20        0.81       -5.68      4.15 o 
  -7   3  20       18.95       15.45      4.34 o 
  -6   3  20        0.20       -1.03      3.37 o 
  -5   3  20        0.73        0.26      3.72 o 
  -4   3  20        8.56       12.64      4.22 o 
  -3   3  20        0.98        6.05      4.24 o 
  -2   3  20       19.87       20.72      7.10 o 
  -1   3  20       15.37       -0.17      4.67 o 
   0   3  20       26.80       23.12      6.43 o 
   1   3  20        9.75       10.77      5.94 o 
   2   3  20        0.31        8.54      5.46 o 
   3   3  20        3.08        0.33      5.61 o 
 -13   4  20       15.00       26.17      9.95 o 
 -12   4  20        2.74        5.18      5.20 o 
 -11   4  20        9.80        7.02      5.68 o 
 -10   4  20        4.71        8.02      7.44 o 
  -9   4  20       42.33       45.43      7.71 o 
  -8   4  20        0.26        1.67      4.74 o 
  -7   4  20        0.30        4.59      4.94 o 
  -6   4  20       19.96       28.92      5.12 o 
  -5   4  20       18.39       16.46      5.11 o 
  -4   4  20        3.66        8.96      4.01 o 
  -3   4  20        0.09        0.89      4.05 o 
  -2   4  20        0.41        3.90      4.07 o 
  -1   4  20        4.84       -1.61      5.21 o 
   0   4  20        1.22       -2.31      5.14 o 
   1   4  20       16.76       17.06      7.08 o 
   2   4  20        6.18       10.73      6.15 o 
   3   4  20        0.13       -0.67      5.69 o 
 -12   5  20       11.57        8.46      5.98 o 
 -11   5  20       26.36       23.22      6.72 o 
 -10   5  20       47.86       51.47      9.33 o 
  -9   5  20        5.88       -2.23      4.98 o 
  -8   5  20        0.83       -9.14      6.09 o 
  -7   5  20       34.89       49.51     12.03 o 
  -6   5  20       18.88       20.32      4.97 o 
  -5   5  20        0.05        3.83      3.57 o 
  -4   5  20       12.10        8.14      4.09 o 
  -3   5  20        2.15        8.18      4.27 o 
  -2   5  20        2.92        3.05      5.20 o 
  -1   5  20        1.48        3.48      5.29 o 
   0   5  20        1.24        1.72      7.72 o 
   1   5  20       19.84       40.84      8.37 o 
   2   5  20        0.01       -5.93      5.16 o 
 -11   6  20       15.63        8.94      8.17 o 
 -10   6  20        0.27       -7.02      4.84 o 
  -9   6  20        1.73        2.73      5.33 o 
  -8   6  20       11.95       34.52      7.45 o 
  -7   6  20        8.81       14.06      6.03 o 
  -6   6  20        1.27       -4.04      6.12 o 
  -5   6  20        0.00       -2.86      3.55 o 
  -4   6  20       14.35       12.34      5.08 o 
  -3   6  20        4.17        4.24      4.45 o 
  -2   6  20        7.17        5.84      6.58 o 
  -1   6  20        0.19       -5.18      7.61 o 
   0   6  20       14.01       21.30      7.37 o 
   1   6  20        7.86       16.82      7.20 o 
  -9   7  20        3.58        0.83     10.67 o 
  -8   7  20        0.19       -0.84      5.22 o 
  -7   7  20       23.27       24.36      7.50 o 
  -6   7  20       14.17       18.96      6.65 o 
  -5   7  20        0.16        3.20     10.07 o 
  -4   7  20        0.77        6.46      4.87 o 
  -3   7  20        1.60       -6.44      4.64 o 
  -2   7  20        2.64        4.00      5.61 o 
  -1   7  20        1.37       10.54      6.42 o 
 -13   1  21        9.40       11.71      9.59 o 
 -12   1  21        5.31       -1.95     10.87 o 
 -11   1  21        0.19        8.64      8.68 o 
 -10   1  21        6.83       11.58      7.37 o 
  -9   1  21        2.88       -0.58      4.73 o 
  -8   1  21       22.25       22.54      4.88 o 
  -7   1  21        7.74       10.42      4.10 o 
  -6   1  21       28.91       23.19      6.04 o 
  -5   1  21        1.32       -1.50      3.19 o 
  -4   1  21        3.83        5.39      4.12 o 
  -3   1  21       34.70       43.71      6.04 o 
  -2   1  21        3.14       -0.11      4.77 o 
  -1   1  21        0.06        2.49      5.24 o 
   0   1  21        0.03       -3.18      4.89 o 
   1   1  21        0.21        1.91      5.38 o 
   2   1  21        0.32       -2.72      5.60 o 
 -13   2  21        0.10       -2.03      7.89 o 
 -12   2  21        0.18       10.79      9.05 o 
 -11   2  21       12.15       23.56      6.39 o 
 -10   2  21        1.68        5.86      5.57 o 
  -9   2  21        0.26        5.21      5.39 o 
  -8   2  21        0.63       -3.92      4.19 o 
  -7   2  21        3.91        6.33      4.02 o 
  -6   2  21        2.62        9.23      6.44 o 
  -5   2  21       32.99       29.72      5.47 o 
  -4   2  21        0.80        0.98      3.78 o 
  -3   2  21        1.65       -6.04      4.03 o 
  -2   2  21        1.86        5.00      4.88 o 
  -1   2  21        0.33        0.47      6.06 o 
   0   2  21        7.66       14.10      6.27 o 
   1   2  21        0.95       -6.12     15.16 o 
   2   2  21        8.21       13.53      6.58 o 
 -12   3  21       19.33       13.20      9.55 o 
 -11   3  21       50.31       63.98     15.82 o 
 -10   3  21        5.63       16.30      5.71 o 
  -9   3  21       36.76       24.90      6.87 o 
  -8   3  21       51.54       37.73      7.26 o 
  -7   3  21       25.13       26.85      5.06 o 
  -6   3  21        9.98       15.08      4.57 o 
  -5   3  21        0.13       -1.09      3.83 o 
  -4   3  21        9.71       19.68      4.95 o 
  -3   3  21       14.55       10.09      4.96 o 
  -2   3  21       76.78       82.46      9.97 o 
  -1   3  21       42.13       36.91     10.70 o 
   0   3  21       26.97       26.57      7.15 o 
   1   3  21        1.12        3.74      5.67 o 
 -11   4  21        0.65       -2.94      5.00 o 
 -10   4  21        2.14        4.12      5.17 o 
  -9   4  21       15.69       15.03     10.47 o 
  -8   4  21        5.05       11.69      8.36 o 
  -7   4  21       12.01       15.13      6.02 o 
  -6   4  21        1.27       -0.05      4.72 o 
  -5   4  21        1.04        1.34      3.72 o 
  -4   4  21        1.88        5.26      4.13 o 
  -3   4  21        0.18        4.95      4.59 o 
  -2   4  21        4.23        3.67      9.32 o 
  -1   4  21       19.17        8.19      5.75 o 
   0   4  21       36.26       49.58      8.93 o 
   1   4  21        9.84        8.55     13.90 o 
 -10   5  21       37.97       47.32     11.40 o 
  -9   5  21        4.41        7.33      6.01 o 
  -8   5  21        8.96        1.70      5.47 o 
  -7   5  21       14.23       15.30      7.57 o 
  -6   5  21       16.47       20.67      6.67 o 
  -5   5  21        0.30       -2.85      3.56 o 
  -4   5  21        0.05        8.60      6.17 o 
  -3   5  21       43.50       51.82     10.57 o 
  -2   5  21       30.63       36.80      7.72 o 
  -1   5  21        7.04        7.39      6.14 o 
  -8   6  21        2.28        8.31      7.75 o 
  -7   6  21       11.49       17.57      6.92 o 
  -6   6  21        7.33        7.11      6.02 o 
  -5   6  21        1.49        3.38      6.43 o 
  -4   6  21        2.52       -0.31      4.77 o 
  -3   6  21        4.46        4.76      5.46 o 
 -11   0  22        7.44       17.73     13.39 o 
 -10   0  22       16.76       36.84     15.67 o 
  -9   0  22       14.81       15.77      6.40 o 
  -8   0  22        6.65       -3.46      5.11 o 
  -7   0  22       26.44       26.96     11.61 o 
  -6   0  22        0.90        2.81      5.95 o 
  -5   0  22        7.18       33.81      8.10 o 
  -4   0  22       10.97        0.79      5.41 o 
  -3   0  22        3.03        8.58      8.12 o 
  -2   0  22       20.32        9.95      8.70 o 
  -1   0  22        1.93       21.17      8.92 o 
   0   0  22        0.03        4.00      9.04 o 
 -11   1  22       44.21       45.85     11.74 o 
 -10   1  22       26.65       19.09      8.20 o 
  -9   1  22        0.65       -0.38      5.34 o 
  -8   1  22       25.85       34.26      5.81 o 
  -7   1  22        6.68       17.41      4.69 o 
  -6   1  22        0.89       -3.70      3.73 o 
  -5   1  22        1.42        3.00      3.86 o 
  -4   1  22       19.65       25.64      5.96 o 
  -3   1  22       43.09       37.53      6.77 o 
  -2   1  22        5.82       15.25      6.01 o 
  -1   1  22        0.13       -4.09      5.49 o 
   0   1  22        0.24        6.94      7.78 o 
 -11   2  22       42.38       48.27     30.78 o 
 -10   2  22        7.46       13.40      6.07 o 
  -9   2  22       26.09       34.29      7.41 o 
  -8   2  22       14.48       16.77      6.27 o 
  -7   2  22       18.79       19.85      4.96 o 
  -6   2  22        2.65        2.63      5.07 o 
  -5   2  22       13.36       14.61      4.94 o 
  -4   2  22        1.27        5.51      4.49 o 
  -3   2  22       13.45       23.80      6.39 o 
  -2   2  22        1.42       11.25      6.16 o 
  -1   2  22        4.96       -4.10      5.58 o 
 -10   3  22        4.47       13.34      6.46 o 
  -9   3  22        0.45        2.10      5.17 o 
  -8   3  22        0.58        2.29      6.15 o 
  -7   3  22       16.94       21.90      6.82 o 
  -6   3  22       46.36       57.23      6.85 o 
  -5   3  22       12.30       24.49      5.20 o 
  -4   3  22        2.08        3.75      4.19 o 
  -3   3  22       18.12       18.70      5.79 o 
  -2   3  22        0.92       -6.47      4.31 o 
  -1   3  22        3.86       15.86      7.67 o 
  -9   4  22        9.15        4.96      5.66 o 
  -8   4  22        0.93       -3.98      5.22 o 
  -7   4  22        3.88       -3.02      6.89 o 
  -6   4  22        5.84       13.71      6.85 o 
  -5   4  22        5.35       15.81      5.15 o 
  -4   4  22       30.38       47.63     15.43 o 
  -3   4  22       43.34       49.48      7.52 o 
  -7   1  23        0.01       -6.32      4.22 o 
  -6   1  23        0.00        1.29      4.32 o 
  -5   1  23        5.58        4.16      4.47 o 
                                                 
